# Supplementary material for: catena-Poly[[tetra­kis­(hexa­methyl­phospho­ramide-κO)bis­(nitrato-κ2 O,O′)erbium(III)] [silver(I)-di-μ-sulfido-tungstate(VI)-di-μ-sulfido]]
Source: Acta Crystallogr Sect E Struct Rep Online. 2012 Dec 12;69(Pt 1):m43–4. doi: 10.1107/S1600536812049987 (PMC3588238; doi:10.1107/S1600536812049987)
Supplement: Supplementary file 2 [file e-69-00m43-Isup2.hkl]

# 
# h,k,l, Fc-squared, Fo-squared, sigma(Fo-squared) and status flag 
# 
data_I
_shelx_title ' s in P1                     New: P21/c' 
_shelx_refln_list_code          4 
_shelx_F_calc_maximum      933.20 
_exptl_crystal_F_000      2827.25 
_reflns_d_resolution_high  0.8298 
 
loop_ 
 _symmetry_equiv_pos_as_xyz 
 'x, y, z' 
 '-x, y+1/2, -z+1/2' 
 '-x, -y, -z' 
 'x, -y-1/2, z-1/2' 
 
_cell_length_a    15.7630 
_cell_length_b    29.5790 
_cell_length_c    11.3680 
_cell_angle_alpha  90.000 
_cell_angle_beta   90.830 
_cell_angle_gamma  90.000 
 
_shelx_F_squared_multiplier     1.000 
 
loop_ 
 _refln_index_h 
 _refln_index_k 
 _refln_index_l 
 _refln_F_squared_calc 
 _refln_F_squared_meas 
 _refln_F_squared_sigma 
 _refln_observed_status 
   3   0   0    30593.54    31041.71    603.31 o 
   4   0   0   870867.94   776795.38 122172.94 o 
   5   0   0    34533.89    30936.88    649.28 o 
   6   0   0   166438.16   167093.08   2031.93 o 
   7   0   0    91634.59    87301.69   1438.11 o 
   8   0   0    27814.55    26475.84    955.65 o 
   9   0   0    46857.01    50033.00   1700.73 o 
  10   0   0     1108.46     1160.63    235.00 o 
  11   0   0    13611.47    14579.99    699.99 o 
  12   0   0    28711.56    28476.05   1257.29 o 
  13   0   0     6129.31     5842.92    623.26 o 
  14   0   0     2621.08     3024.25    433.34 o 
  15   0   0    14211.27    15062.89   1272.35 o 
  16   0   0    21715.80    21200.46   1492.46 o 
  17   0   0    22093.08    22223.27   1269.42 o 
  18   0   0     4640.48     3242.79    798.12 o 
   3   1   0    29706.84    31620.37    502.28 o 
   4   1   0   133240.23   128347.39   1379.57 o 
   5   1   0     3550.22     3492.51    302.92 o 
   6   1   0   108502.67   110055.21    902.24 o 
   7   1   0     3839.83     4836.00    338.92 o 
   8   1   0   193862.98   191385.30   1797.45 o 
   9   1   0    47061.35    48944.75    671.51 o 
  10   1   0   127171.63   128789.50   1961.26 o 
  11   1   0    32838.73    33861.54    628.28 o 
  12   1   0    20389.68    20129.42    509.89 o 
  13   1   0    47103.20    47892.50   1078.33 o 
  14   1   0    20307.08    18406.80    551.52 o 
  15   1   0    27138.29    29031.23   1027.18 o 
  16   1   0       29.35      195.99     86.18 o 
  17   1   0    22649.83    23424.95    980.35 o 
  18   1   0       78.44      347.01    110.82 o 
   3   2   0   196516.67   189354.00   1360.31 o 
   4   2   0    21454.46    19839.97    563.09 o 
   5   2   0   228749.61   215375.97   1555.04 o 
   6   2   0       99.16      346.85     55.80 o 
   7   2   0   287316.81   275151.78   2630.30 o 
   8   2   0     8179.49     6868.52    263.07 o 
   9   2   0   182265.06   177780.53   2951.75 o 
  10   2   0    40937.95    41195.91    624.48 o 
  11   2   0    57609.77    54672.08    906.04 o 
  12   2   0    26509.81    26126.99    653.71 o 
  13   2   0    15650.21    16459.45    553.37 o 
  14   2   0    36055.47    35933.32   1002.95 o 
  15   2   0     1602.63     1349.54    228.45 o 
  16   2   0    26271.97    26427.63   1215.22 o 
  17   2   0       47.95      795.15    218.69 o 
  18   2   0    13441.19    13697.75    684.01 o 
   3   3   0   287105.59   281639.91   1988.90 o 
   4   3   0    12674.61    12639.27    317.34 o 
   5   3   0   161855.63   160001.66   1094.73 o 
   6   3   0    73561.97    72982.35    609.77 o 
   7   3   0    37396.66    38473.39    625.48 o 
   8   3   0    77728.41    74218.18    736.21 o 
   9   3   0     3967.52     4436.14    351.49 o 
  10   3   0     9096.66     9876.52    284.45 o 
  11   3   0     4107.74     5019.99    399.30 o 
  12   3   0      255.23      274.65    111.06 o 
  13   3   0     1640.15     1659.49    253.53 o 
  14   3   0    18431.73    17878.38    620.21 o 
  15   3   0     6806.62     5982.93    566.36 o 
  16   3   0    12524.88    12257.63    929.69 o 
  17   3   0    10186.69    10743.10   1296.34 o 
  18   3   0    30588.20    32347.63   1024.98 o 
   2   4   0   184471.39   181730.48   1856.55 o 
   3   4   0    27946.96    29312.95    417.09 o 
   4   4   0     1004.99      992.46    110.26 o 
   5   4   0    54858.39    52534.30    649.33 o 
   6   4   0      326.27      511.67     79.95 o 
   7   4   0    63164.26    63867.58    697.50 o 
   8   4   0    35019.48    36430.04    729.43 o 
   9   4   0   101204.94    95766.98   1145.64 o 
  10   4   0    51933.00    52499.14    763.23 o 
  11   4   0    26781.44    25796.65    665.71 o 
  12   4   0    23334.24    23534.77    681.64 o 
  13   4   0    20676.85    21137.25    614.34 o 
  14   4   0    27600.76    28132.69    825.10 o 
  15   4   0     2776.90     2939.59    316.16 o 
  16   4   0    13094.99    12225.69    930.15 o 
  17   4   0       10.63      -16.51    147.54 o 
  18   4   0     6593.41     7593.06    743.46 o 
   1   5   0   205089.19   208162.16   1884.65 o 
   2   5   0    14424.15    14114.04    306.43 o 
   3   5   0    27478.41    27183.87    761.44 o 
   4   5   0    69814.71    69507.39    540.81 o 
   5   5   0    35576.93    36225.83    531.33 o 
   6   5   0    58486.79    60114.15    912.02 o 
   7   5   0     4251.92     4299.39    265.92 o 
   8   5   0    85829.92    83351.36   1371.65 o 
   9   5   0     3612.65     3920.64    286.34 o 
  10   5   0    38059.73    38193.48    589.83 o 
  11   5   0    54018.55    53053.17    774.44 o 
  12   5   0    32305.48    32460.65    730.21 o 
  13   5   0    15554.65    15248.54    551.54 o 
  14   5   0     6287.80     5398.75    485.21 o 
  15   5   0    23847.05    23676.43    944.89 o 
  16   5   0     2267.34     1846.25    639.03 o 
  17   5   0     6977.57     6677.81   1270.89 o 
  18   5   0        6.07      269.12    212.89 o 
   0   6   0   260072.31   250812.81   2048.24 o 
   1   6   0    21369.92    21459.30    349.37 o 
   3   6   0     5733.17     5926.54    171.94 o 
   4   6   0    34145.19    33421.90    482.45 o 
   5   6   0    30310.35    28812.72    434.51 o 
   6   6   0    97242.67    93160.11    955.89 o 
   7   6   0     7336.82     7127.15    336.33 o 
   8   6   0    17402.32    16318.08    437.90 o 
   9   6   0     2997.41     3911.55    326.36 o 
  10   6   0    15005.06    14943.67    426.54 o 
  11   6   0     1545.83     1415.63    134.75 o 
  12   6   0      724.05      576.48    103.22 o 
  13   6   0     8439.66     7841.03    634.91 o 
  14   6   0       58.60       84.49    103.06 o 
  15   6   0     5940.01     4938.58    683.10 o 
  16   6   0     1706.51     1856.08    247.85 o 
  17   6   0    14429.42    16906.57    854.38 o 
  18   6   0     2190.74     1854.53    542.08 o 
   1   7   0     1029.24     1288.78    129.63 o 
   2   7   0    13931.07    13113.51    525.84 o 
   3   7   0     5292.68     6567.56    281.53 o 
   4   7   0    28417.14    27905.58   2553.34 o 
   5   7   0     2835.62     3241.18    250.26 o 
   6   7   0    37661.76    34853.52    550.21 o 
   7   7   0     2030.06     2491.61    203.13 o 
   8   7   0    54585.84    54711.70    899.17 o 
   9   7   0    12209.24    12960.09    531.29 o 
  10   7   0    22874.95    22750.84    647.83 o 
  11   7   0     3006.65     3011.54    373.61 o 
  12   7   0     3579.69     4045.33    347.67 o 
  13   7   0    10343.14    10839.02    571.64 o 
  14   7   0     3480.35     3096.44    319.41 o 
  15   7   0     9409.43     8959.78    899.88 o 
  16   7   0       87.88      256.05    160.73 o 
  17   7   0     1659.04     1278.18    437.23 o 
  18   7   0       41.53      243.58    183.64 o 
   0   8   0       27.08      283.94     63.95 o 
   1   8   0     5133.11     4434.61    144.84 o 
   2   8   0    10913.03    11351.47    293.28 o 
   3   8   0    10639.58     9308.20    332.39 o 
   4   8   0     3990.65     5056.90    344.21 o 
   5   8   0    20882.90    20972.41    471.77 o 
   6   8   0     4884.53     5112.07    289.91 o 
   7   8   0    33213.98    32271.77    557.21 o 
   8   8   0     4700.90     4601.74    355.41 o 
   9   8   0     9552.50     8938.94    398.03 o 
  10   8   0    17859.70    16047.20    437.62 o 
  11   8   0     6679.59     7000.33    526.83 o 
  12   8   0     9470.25     8699.73    372.93 o 
  13   8   0     6823.33     6082.32    544.12 o 
  14   8   0    10252.79     9240.07    771.43 o 
  15   8   0     1881.52     1727.84    307.26 o 
  16   8   0     4564.19     4602.24    737.67 o 
  17   8   0     1733.82     2047.62    458.87 o 
  18   8   0      279.87      448.92    265.37 o 
   1   9   0    14295.07    14366.66    245.38 o 
   2   9   0       33.38      159.66     81.98 o 
   3   9   0    45978.82    44036.50    561.49 o 
   4   9   0    16963.55    16878.41    337.95 o 
   5   9   0    38952.49    38825.65    971.56 o 
   6   9   0     1250.10     1461.62    153.41 o 
   7   9   0    28024.44    28582.93   1162.39 o 
   8   9   0    32488.79    30750.55    588.09 o 
   9   9   0     6375.97     6506.85    340.45 o 
  10   9   0     2700.83     2650.65    243.48 o 
  11   9   0     5930.50     5426.89    393.90 o 
  12   9   0     2108.22     2292.61    236.09 o 
  13   9   0      239.61      296.80     87.74 o 
  14   9   0     4086.65     4269.97    556.09 o 
  15   9   0     1568.38     1310.36    222.99 o 
  16   9   0     4281.11     4108.68    768.49 o 
  17   9   0        0.03      320.91    154.88 o 
  18   9   0     5101.91     3934.98    821.50 o 
   0  10   0    36593.57    34989.48    652.34 o 
   1  10   0      400.42      344.69     52.82 o 
   2  10   0      159.35      258.96     64.83 o 
   3  10   0    23381.36    22952.69    757.61 o 
   4  10   0       53.39      197.21     45.31 o 
   5  10   0     8161.37     8516.25    377.08 o 
   6  10   0    13977.24    15357.58    425.36 o 
   7  10   0    12871.89    12763.86    500.45 o 
   8  10   0      924.86     1121.64    115.16 o 
   9  10   0     7140.13     6717.25    402.84 o 
  10  10   0    14906.73    15583.24    850.13 o 
  11  10   0     2397.13     2615.65    250.53 o 
  12  10   0     1293.57     1492.76    267.81 o 
  13  10   0     7652.39     7562.95    509.19 o 
  14  10   0     5881.85     4674.46    548.45 o 
  15  10   0     1068.12      972.43    183.02 o 
  16  10   0      486.90      665.47    237.03 o 
  17  10   0      835.64      631.11    241.57 o 
  18  10   0       55.22      270.29    154.28 o 
   1  11   0     6906.10     6855.89    189.77 o 
   2  11   0      769.92      837.94    101.64 o 
   3  11   0     2169.57     2092.83    147.06 o 
   4  11   0    12358.63    12606.28    406.44 o 
   5  11   0     1667.59     2091.85    165.04 o 
   6  11   0    18557.87    19180.98    567.75 o 
   7  11   0     2514.33     2619.62    228.25 o 
   8  11   0       36.90      275.58     77.25 o 
   9  11   0     2829.72     3384.26    335.50 o 
  10  11   0     1542.21     1446.48    229.19 o 
  11  11   0     1430.95     1659.31    190.77 o 
  12  11   0     5934.48     6246.90    564.09 o 
  13  11   0     3991.01     3729.73    611.57 o 
  14  11   0     1462.41     1676.42    324.38 o 
  15  11   0      941.73     1165.68    234.30 o 
  16  11   0     1797.12     1737.06    280.19 o 
  17  11   0      534.06      579.05    198.77 o 
  18  11   0     1421.39     1962.95    646.09 o 
   0  12   0    29228.59    24691.08    777.48 o 
   1  12   0    10537.98     9040.24    238.74 o 
   2  12   0    19572.31    18832.80    505.10 o 
   3  12   0     2424.91     2006.66    232.67 o 
   4  12   0    80647.12    83898.46   1482.07 o 
   5  12   0     1256.24     1544.83    118.15 o 
   6  12   0    41111.82    41392.75    946.37 o 
   7  12   0    24460.69    24050.97    641.82 o 
   8  12   0    23558.04    23017.32    534.56 o 
   9  12   0    29757.78    28860.12    745.35 o 
  10  12   0    35625.42    35967.41    678.41 o 
  11  12   0     9200.97     8747.34    827.80 o 
  12  12   0     1764.40     2048.87    333.36 o 
  13  12   0    16607.39    16551.44   1329.58 o 
  14  12   0     2201.17     2115.59    391.43 o 
  15  12   0     6507.87     6454.79   1140.58 o 
  16  12   0     5464.21     5218.91    926.23 o 
  17  12   0     7486.81     8519.66    736.60 o 
   1  13   0    27350.11    29767.94    415.52 o 
   2  13   0     1747.27     1890.89    171.09 o 
   3  13   0     5954.85     6198.54    255.34 o 
   4  13   0    19395.75    20227.59    477.61 o 
   5  13   0     8760.87     9658.85    254.80 o 
   6  13   0      501.14      599.26    107.21 o 
   7  13   0     6638.11     6062.83    363.19 o 
   8  13   0     4572.55     5183.85    529.93 o 
   9  13   0     3208.57     3016.19    317.77 o 
  10  13   0       81.19      265.65     98.27 o 
  11  13   0     3018.27     3310.80    392.70 o 
  12  13   0     1912.19     2316.89    352.37 o 
  13  13   0      264.69      361.83    181.71 o 
  14  13   0     4234.90     4441.09    783.94 o 
  15  13   0     2095.39     2169.85    800.47 o 
  16  13   0     1724.50     1554.68    337.97 o 
  17  13   0     2668.70     2834.19    498.79 o 
   0  14   0    39219.24    37413.81    797.57 o 
   1  14   0     1813.90     1871.91    165.95 o 
   2  14   0    31632.65    30368.15    496.35 o 
   3  14   0    12629.39    11343.82    339.63 o 
   4  14   0    15210.53    14517.93    408.09 o 
   5  14   0     1096.40     1052.71    101.11 o 
   6  14   0    10894.05    11535.49    386.33 o 
   7  14   0     1141.59     1480.67    139.29 o 
   8  14   0    17331.91    17014.80    439.17 o 
   9  14   0     4976.69     4926.89    465.99 o 
  10  14   0     1557.03     1361.65    167.08 o 
  11  14   0      714.23      746.86    163.93 o 
  12  14   0     2369.40     3005.53   1105.86 o 
  13  14   0     2460.75     2561.81    391.07 o 
  14  14   0      747.63      712.14    405.16 o 
  15  14   0     3020.89     3189.78    435.09 o 
  16  14   0      176.15      114.79    356.00 o 
  17  14   0     3115.59     2041.85    438.94 o 
   1  15   0    19198.64    19699.76    399.63 o 
   2  15   0      383.86      235.74     48.01 o 
   3  15   0    32778.87    29386.39    707.61 o 
   4  15   0      602.47      877.09    103.62 o 
   5  15   0    28165.72    30115.17    857.23 o 
   6  15   0     5466.15     6494.97    323.17 o 
   7  15   0    20122.02    19701.97    466.30 o 
   8  15   0    36224.50    35584.27    657.31 o 
   9  15   0    17923.26    18106.01    588.81 o 
  10  15   0    21491.80    22418.25    998.12 o 
  11  15   0     8024.02     8459.70   1043.40 o 
  12  15   0    16941.61    18269.54   1077.93 o 
  13  15   0     3057.08     2431.17    395.09 o 
  14  15   0    12987.39    13998.14   1476.95 o 
  15  15   0     6423.86     6538.46   1234.76 o 
  16  15   0     7311.47     8535.19    724.82 o 
  17  15   0     5351.08     4529.77    646.33 o 
   0  16   0   116470.87   110486.56   1304.19 o 
   1  16   0     5098.14     4117.85    271.89 o 
   2  16   0    37032.54    36019.80    543.57 o 
   3  16   0     3672.23     3891.49    327.52 o 
   4  16   0    20046.23    18886.30    487.41 o 
   5  16   0      615.90      800.26    128.81 o 
   6  16   0     8522.99     9519.45    369.04 o 
   7  16   0      400.77      284.03     80.04 o 
   8  16   0       18.90      226.92     69.64 o 
   9  16   0      712.13      785.23    113.56 o 
  10  16   0      266.91      293.65     98.12 o 
  11  16   0      603.11      618.40    123.49 o 
  12  16   0      555.24      966.92    173.38 o 
  13  16   0     3735.27     3110.21    572.79 o 
  14  16   0      152.62      597.89    213.27 o 
  15  16   0      420.19      445.29    389.90 o 
  16  16   0      747.40      609.12    129.91 o 
   1  17   0    48014.22    49660.70    581.99 o 
   2  17   0      233.14      312.45     66.64 o 
   3  17   0    28979.85    28685.14    504.75 o 
   4  17   0     3268.48     3663.38    317.52 o 
   5  17   0    11693.07    10527.67    472.71 o 
   6  17   0      173.31      430.79     94.51 o 
   7  17   0    10480.37    10218.75    288.22 o 
   8  17   0     8002.35     8280.70    353.47 o 
   9  17   0      465.04      696.59    158.77 o 
  10  17   0      104.32      367.78    113.28 o 
  11  17   0      516.83      454.46    145.42 o 
  12  17   0      205.33      199.24     71.92 o 
  13  17   0      136.75      218.18     92.70 o 
  14  17   0     1308.86     1398.85    380.28 o 
  15  17   0     3075.46     3312.85    583.34 o 
  16  17   0     1695.39     1393.50    410.92 o 
   0  18   0     9505.64    10078.04    314.02 o 
   1  18   0      183.37      287.07     70.33 o 
   2  18   0     3486.44     3076.06    212.71 o 
   3  18   0     6862.87     6691.89    321.00 o 
   4  18   0    14000.55    12576.05    328.45 o 
   5  18   0    36701.56    33458.47    712.21 o 
   6  18   0     5442.28     5681.67    400.66 o 
   7  18   0    41723.41    41999.99    674.19 o 
   8  18   0     9467.56     8889.83    263.59 o 
   9  18   0    31810.68    33442.78   1019.42 o 
  10  18   0    13608.50    13879.16    557.83 o 
  11  18   0    20201.64    19799.12    633.00 o 
  12  18   0     6821.67     7525.32    856.34 o 
  13  18   0    15435.38    15479.88   1329.92 o 
  14  18   0    12442.19    12155.15   1481.31 o 
  15  18   0     7134.11     7545.79    713.82 o 
  16  18   0     9102.01     8454.35   1139.23 o 
   1  19   0    54791.51    60411.07    778.00 o 
   2  19   0    14509.88    13413.16    305.26 o 
   3  19   0    23166.64    23563.47    543.53 o 
   4  19   0     7252.59     7137.16    329.02 o 
   5  19   0    20098.37    21055.89    505.69 o 
   6  19   0    29867.41    30833.93    522.56 o 
   7  19   0     1112.30     1068.53    158.43 o 
   8  19   0    15071.41    15474.63    582.69 o 
   9  19   0      733.27      807.82    130.97 o 
  10  19   0     9474.41     8795.62    704.48 o 
  11  19   0     1364.65     1772.80    287.99 o 
  12  19   0      231.79      348.88    158.74 o 
  13  19   0     2449.21     2222.88    365.72 o 
  14  19   0      606.38      348.72    112.42 o 
  15  19   0     2664.91     2635.26    764.68 o 
  16  19   0     2684.92     1860.91    518.53 o 
   0  20   0    76460.33    77547.77   1503.94 o 
   1  20   0      531.69      556.96    110.07 o 
   2  20   0    78986.88    79234.46   1093.70 o 
   3  20   0    11395.65    10159.35    450.51 o 
   4  20   0    51608.85    51886.23    718.16 o 
   5  20   0     2755.32     2989.15    280.09 o 
   6  20   0     9148.83     7760.78    397.58 o 
   7  20   0     8278.01     9387.34    655.89 o 
   8  20   0     3139.89     3459.68    438.75 o 
   9  20   0     6656.78     6617.45    297.51 o 
  10  20   0      475.64      333.45    110.68 o 
  11  20   0      515.38      793.61    168.55 o 
  12  20   0     2499.43     2178.69    342.89 o 
  13  20   0      221.96      350.55    112.28 o 
  14  20   0     4867.92     4671.99    710.53 o 
  15  20   0     1581.11      831.22    218.85 o 
   1  21   0     3024.15     3397.98    266.73 o 
   2  21   0     5738.76     5889.34    403.92 o 
   3  21   0     4405.66     4044.25    267.53 o 
   4  21   0    25218.78    25395.88    656.04 o 
   5  21   0      833.20      704.99    180.94 o 
   6  21   0    52374.74    52559.20   1283.03 o 
   7  21   0     3858.92     3916.66    446.21 o 
   8  21   0    23113.21    23928.25    832.30 o 
   9  21   0    33536.87    35334.57    750.07 o 
  10  21   0    36766.75    39860.45   1925.27 o 
  11  21   0    24438.79    24882.20    982.16 o 
  12  21   0    17091.78    18198.12    667.70 o 
  13  21   0    28817.04    29389.98   1071.99 o 
  14  21   0    14504.78    15844.18    910.93 o 
  15  21   0    16548.87    16832.41   1303.11 o 
   0  22   0    75060.25    72786.86   1221.63 o 
   1  22   0     2436.42     2519.09    214.19 o 
   2  22   0    35409.92    33976.50    548.76 o 
   3  22   0    14334.98    14415.11    501.82 o 
   4  22   0    37393.25    37928.83    735.89 o 
   5  22   0    18802.55    18181.82    908.36 o 
   6  22   0    11644.85    11612.54    652.53 o 
   7  22   0    25813.43    26040.32    805.00 o 
   8  22   0       53.03      225.22    110.84 o 
   9  22   0     6808.47     7386.68    704.60 o 
  10  22   0      293.45      473.70    136.20 o 
  11  22   0     3412.92     2781.58    364.57 o 
  12  22   0     7300.95     6498.35    735.20 o 
  13  22   0       15.13      296.23    231.62 o 
  14  22   0     5714.24     5378.62    675.15 o 
   1  23   0    52273.34    53644.37    868.14 o 
   2  23   0     2073.89     2188.18    165.28 o 
   3  23   0    57577.20    57707.83   1003.30 o 
   4  23   0    42135.66    40280.63   2267.93 o 
   5  23   0    21687.10    20979.14    824.32 o 
   6  23   0    21507.07    21461.06    748.47 o 
   7  23   0    14985.46    16033.63    657.60 o 
   8  23   0    21148.16    21457.35    517.77 o 
   9  23   0      361.18      452.26    183.38 o 
  10  23   0     5797.09     6047.37    560.17 o 
  11  23   0       97.54      280.90     84.95 o 
  12  23   0      947.92      930.86    188.64 o 
  13  23   0     4708.02     2925.84    654.25 o 
  14  23   0      240.94      353.25    182.38 o 
   0  24   0     4665.34     4333.44    504.38 o 
   1  24   0     4724.82     4122.11    317.15 o 
   2  24   0     3325.02     3079.01    294.94 o 
   3  24   0    26049.29    27138.67    851.70 o 
   4  24   0     1041.62     1129.26    150.59 o 
   5  24   0    73719.70    74122.54   2054.62 o 
   6  24   0     3055.91     3183.35    414.18 o 
   7  24   0    51305.59    51231.07    828.56 o 
   8  24   0    21477.33    23388.14   1371.20 o 
   9  24   0    34293.73    37327.52   1406.46 o 
  10  24   0    24529.57    24982.01   1262.77 o 
  11  24   0    21727.97    22081.95    714.42 o 
  12  24   0    37035.22    37045.64   1440.86 o 
  13  24   0    14029.20    12785.66    796.26 o 
  14  24   0    23228.07    25080.24   1623.14 o 
   1  25   0    53670.16    53645.98   1081.12 o 
   2  25   0     3482.53     3457.28    376.14 o 
   3  25   0    38775.40    38876.11   1944.71 o 
   4  25   0     8193.70     7458.35    520.90 o 
   5  25   0    29537.87    29640.98    839.84 o 
   6  25   0    11667.59    11479.39    743.04 o 
   7  25   0      406.82      457.43    103.86 o 
   8  25   0     9958.90     9751.93   1018.63 o 
   9  25   0      328.40      298.81    105.67 o 
  10  25   0     3570.38     3509.01    491.39 o 
  11  25   0     4510.37     4612.73    602.37 o 
  12  25   0     4662.04     3789.81    889.85 o 
  13  25   0     6993.41     5641.83   1394.48 o 
   0  26   0    43741.84    41937.96   3290.34 o 
   1  26   0     1451.93     1468.83    295.97 o 
   2  26   0    89337.85    91977.07   3347.10 o 
   3  26   0     8446.91     7687.42   1174.20 o 
   4  26   0    33770.50    35102.86    908.64 o 
   5  26   0    21890.89    21714.78    613.65 o 
   6  26   0    12338.83    12100.81    817.46 o 
   7  26   0    10614.38    11383.27    832.44 o 
   8  26   0     2919.64     2705.53    384.17 o 
   9  26   0     7565.34     7494.61    523.36 o 
  10  26   0      711.46      421.68    126.90 o 
  11  26   0     1764.32     1198.28    289.32 o 
  12  26   0     1984.15     1603.69    456.22 o 
   1  27   0        9.26      646.84    305.53 o 
   2  27   0     8040.62     7177.18   1125.73 o 
   3  27   0        0.95      343.11    185.40 o 
   4  27   0    31180.10    31535.78   1295.74 o 
   5  27   0      103.56      364.10    109.50 o 
   6  27   0    40834.05    42896.77   1761.23 o 
   7  27   0     6919.79     6306.69    568.53 o 
   8  27   0    22586.45    24983.58   1036.14 o 
   9  27   0    11650.31    11458.29    662.35 o 
  10  27   0    11820.75    11865.00   1147.18 o 
  11  27   0    20066.59    21549.77    951.21 o 
  12  27   0    14110.99    15140.66   1162.06 o 
   0  28   0    20821.69    22209.09   1458.16 o 
   1  28   0      620.11      916.91    294.01 o 
   2  28   0    23085.50    22375.22   1615.30 o 
   3  28   0     8426.99     8148.70   1102.38 o 
   4  28   0    23828.44    22622.25   1143.19 o 
   5  28   0    12297.36    12159.94    823.08 o 
   6  28   0     6784.87     6737.42    679.37 o 
   7  28   0    10342.03    10825.03    647.79 o 
   8  28   0     1122.63     1445.77    254.21 o 
   9  28   0     2938.35     2717.21    287.96 o 
  10  28   0       16.21      211.97    104.81 o 
  11  28   0     2196.18     1897.93    425.74 o 
   1  29   0    32276.66    32987.73   1591.85 o 
   2  29   0      808.08     1036.50    414.40 o 
   3  29   0    28165.23    31606.79   3329.48 o 
   4  29   0     5792.96     6293.33    959.79 o 
   5  29   0     8222.79     8384.27   1319.57 o 
   6  29   0     3886.44     3582.22    574.07 o 
   7  29   0     3839.16     3558.17    380.13 o 
   8  29   0     1971.72     1376.55    198.03 o 
   9  29   0       36.49      257.43     78.08 o 
  10  29   0     2152.80     2224.74    399.78 o 
  11  29   0      374.82      232.11    161.11 o 
   0  30   0      144.17      473.99    383.11 o 
   1  30   0      105.18      530.34    172.06 o 
   2  30   0      987.68     1612.47    544.31 o 
   3  30   0     5228.92     6322.85    952.01 o 
   4  30   0       78.78      410.45    168.08 o 
   5  30   0    10181.36     9339.47   1269.40 o 
   6  30   0     4882.84     5047.71    714.55 o 
   7  30   0    12982.09    12581.33    398.00 o 
   8  30   0     8792.40    10143.60   1503.03 o 
   9  30   0     8764.51     7955.47   1026.95 o 
  10  30   0     8009.17     7984.46    668.78 o 
   1  31   0    11220.08    10985.84   2559.80 o 
   2  31   0     1867.02     1851.09    391.40 o 
   3  31   0    12681.47    13467.06   1878.28 o 
   4  31   0     2133.31     1799.54    435.38 o 
   5  31   0     5483.22     5408.80    961.55 o 
   6  31   0     5203.53     4679.87   1408.02 o 
   7  31   0     1364.33     1141.56    185.96 o 
   8  31   0      419.95      303.35    116.37 o 
   9  31   0      229.56      262.25    176.33 o 
   0  32   0    10486.15     9676.75   1894.98 o 
   1  32   0       17.92      373.21    201.10 o 
   2  32   0    12826.37    14687.08   1995.96 o 
   3  32   0     1355.76     1049.81    215.94 o 
   4  32   0     4501.24     3886.38    856.75 o 
   5  32   0      876.13     1017.20    379.64 o 
   6  32   0     4419.89     4723.70    890.95 o 
   7  32   0      132.94      215.02    103.92 o 
   8  32   0     3279.37     2429.50    784.48 o 
   1  33   0     5444.84     5279.69   1054.89 o 
   2  33   0      567.71     1200.48    541.37 o 
   3  33   0     5041.99     4794.50    871.20 o 
   4  33   0     1202.50     1238.46    321.50 o 
   5  33   0     4237.26     5022.03    831.74 o 
   6  33   0     5342.40     5511.71   1100.19 o 
   7  33   0     6784.52     6790.88   1124.53 o 
   0  34   0     5448.91     7130.75   1829.48 o 
   1  34   0      273.41      451.00    184.90 o 
   2  34   0     6816.83     6148.17   1350.93 o 
   3  34   0        0.82      253.95    122.77 o 
   4  34   0     2315.82     1954.81    351.30 o 
   5  34   0      204.13      536.19    209.07 o 
   1  35   0     6284.88     5883.11    898.08 o 
   2  35   0      203.63      459.40    218.31 o 
   3  35   0     3968.90     3954.78    701.70 o 
 -18   1   1     7755.87     8068.30   1005.44 o 
 -17   1   1      594.37      827.39    236.59 o 
 -16   1   1     5048.75     4470.07    467.52 o 
 -15   1   1     1042.57      857.86    159.14 o 
 -14   1   1    20657.02    21234.56    743.78 o 
 -13   1   1      635.79      669.75    153.98 o 
 -12   1   1     5091.99     5885.24    577.26 o 
 -11   1   1     1790.08     2255.97    228.40 o 
 -10   1   1    31426.44    30877.19    659.21 o 
  -9   1   1    12534.84    10988.98    572.13 o 
  -8   1   1    43719.61    42349.60    798.33 o 
  -7   1   1    15190.24    13857.55    382.45 o 
  -6   1   1    44880.84    44314.93    657.77 o 
  -5   1   1    87849.72    88036.85    919.58 o 
  -4   1   1    27611.74    25265.80    511.91 o 
  -3   1   1    55152.09    54080.21    723.50 o 
   2   1   1      555.93      649.50     80.00 o 
   3   1   1    13642.12    14723.85    246.32 o 
   4   1   1      128.06      299.95     49.91 o 
   5   1   1    27671.38    25108.90    418.77 o 
   6   1   1     6530.65     6725.08    183.98 o 
   7   1   1    13545.32    12648.57    299.15 o 
   8   1   1     3166.82     3469.45    258.03 o 
   9   1   1    12330.59    11713.19    319.90 o 
  10   1   1      310.83      775.75     86.07 o 
  11   1   1     5996.72     6372.67    436.05 o 
  12   1   1     1624.30     1437.15    139.42 o 
  13   1   1    14946.22    15334.58    453.06 o 
  14   1   1     2073.49     2259.20    269.39 o 
  15   1   1    11715.97    11089.14    658.02 o 
  16   1   1       22.64      236.55     86.16 o 
  17   1   1     2731.29     2499.00    520.09 o 
  18   1   1     2346.92     2045.88    479.87 o 
 -18   2   1      443.59      518.33    238.16 o 
 -17   2   1     2636.17     2707.77    644.26 o 
 -16   2   1      449.92      414.82    121.94 o 
 -15   2   1     2600.30     2634.42    287.64 o 
 -14   2   1      510.28      158.08     89.31 o 
 -13   2   1    19983.56    20016.71    640.33 o 
 -12   2   1     1401.01     1239.46    141.37 o 
 -11   2   1     2790.64     3071.21    344.02 o 
 -10   2   1    24157.46    22145.18    645.19 o 
  -9   2   1    26955.17    26634.20    580.92 o 
  -8   2   1    61715.32    61331.12   1036.24 o 
  -7   2   1    40543.45    38160.23    880.65 o 
  -6   2   1    22316.61    21049.33    454.73 o 
  -5   2   1    29763.72    23825.49    502.92 o 
  -4   2   1   104191.09   104273.21   1039.72 o 
  -3   2   1    51891.12    48787.20   1306.56 o 
  -2   2   1     3635.76     3861.09    158.34 o 
   2   2   1    18892.11    19156.87    513.54 o 
   3   2   1    11202.95    12040.02    240.27 o 
   4   2   1    61090.85    58073.55    558.46 o 
   5   2   1     1749.28     1892.98    144.38 o 
   6   2   1      250.83      270.26     54.20 o 
   7   2   1     1338.09     1233.25    109.54 o 
   8   2   1     8821.47     8278.53    200.11 o 
   9   2   1    22972.29    21463.17    407.19 o 
  10   2   1    14902.16    16117.08    289.02 o 
  11   2   1     8681.55     9446.21    327.83 o 
  12   2   1      983.48      947.79     97.61 o 
  13   2   1     9887.90    10326.62    509.24 o 
  14   2   1    19223.60    18445.81    496.55 o 
  15   2   1    10456.29    11406.33    580.96 o 
  16   2   1     4988.02     4520.13    522.91 o 
  17   2   1     4622.79     4476.35    804.86 o 
  18   2   1     6811.13     7031.05    839.86 o 
 -18   3   1     3922.57     3489.67   1026.88 o 
 -17   3   1      898.36      492.34    217.80 o 
 -16   3   1      632.38      550.58    147.77 o 
 -15   3   1       47.58      107.55     55.32 o 
 -14   3   1     2763.17     2901.43    377.69 o 
 -13   3   1     8229.69     8491.15    786.37 o 
 -12   3   1       35.10      325.13    111.07 o 
 -11   3   1      459.48      436.13     97.59 o 
 -10   3   1      346.42      417.85     94.68 o 
  -9   3   1      872.13     1056.04    120.05 o 
  -8   3   1     1600.85     1898.39    195.13 o 
  -7   3   1     1103.65     1602.32    266.46 o 
  -6   3   1     1172.92     2572.09    231.63 o 
  -5   3   1     2481.24     3220.09    298.85 o 
  -4   3   1     5384.95     4837.90    173.27 o 
  -3   3   1      192.52      153.73     54.11 o 
  -2   3   1    16774.21    16109.38    372.08 o 
   2   3   1     7009.18     7041.48    259.15 o 
   3   3   1     1345.65     1686.89    103.51 o 
   4   3   1     4754.45     4761.41    139.95 o 
   5   3   1     8108.56     7517.41    184.20 o 
   6   3   1      121.14      263.63     50.78 o 
   7   3   1     4301.19     3938.50    214.59 o 
   8   3   1       47.77      317.51     62.27 o 
   9   3   1    16394.38    16138.29    368.75 o 
  10   3   1      118.35      218.49     62.44 o 
  11   3   1      896.50      927.88    114.21 o 
  12   3   1      111.49      232.44     76.45 o 
  13   3   1     1493.32     1625.77    230.59 o 
  14   3   1      308.46      350.68     74.16 o 
  15   3   1     1019.73      880.07    167.69 o 
  16   3   1     1055.62      764.86    176.36 o 
  17   3   1     2138.69     1670.22    427.31 o 
  18   3   1      214.40      115.07    306.13 o 
 -18   4   1      229.82      139.81    120.81 o 
 -17   4   1    23707.10    26717.68    967.84 o 
 -16   4   1      856.34      416.44    241.49 o 
 -15   4   1    20240.94    22067.02   2284.97 o 
 -14   4   1        7.90      400.82    153.53 o 
 -13   4   1    39744.44    40788.35   1059.24 o 
 -12   4   1     4173.47     4296.18    395.18 o 
 -11   4   1    26096.14    26065.74    816.93 o 
 -10   4   1     1889.52     2343.68    201.24 o 
  -9   4   1     7280.31     7763.39    414.77 o 
  -8   4   1    15263.35    13902.48    713.10 o 
  -7   4   1     6998.44     8081.37    322.15 o 
  -6   4   1        5.98      396.64     73.56 o 
  -5   4   1     5712.44     5856.69    290.63 o 
  -4   4   1     6008.81     6495.11    270.88 o 
  -3   4   1    24391.45    23139.78    461.94 o 
  -2   4   1     8953.73     9205.74    283.34 o 
  -1   4   1    39469.96    39192.86   1032.94 o 
   0   4   1    57176.19    60096.79    905.15 o 
   1   4   1    13315.06    12596.74    388.65 o 
   2   4   1   107507.23   108309.63    720.83 o 
   3   4   1     1086.35     1383.31    117.78 o 
   4   4   1    62323.16    56697.30    586.60 o 
   5   4   1      292.33      433.34     65.57 o 
   6   4   1    93924.79    91701.70    848.65 o 
   7   4   1     2825.47     2755.22    229.15 o 
   8   4   1    87411.13    85006.25    712.48 o 
   9   4   1     6996.52     7066.95    309.96 o 
  10   4   1    57366.03    58207.66    784.29 o 
  11   4   1     3146.05     3498.65    256.23 o 
  12   4   1    10278.93    10294.60    323.34 o 
  13   4   1     3764.26     3454.58    274.46 o 
  14   4   1    14258.31    15033.18    835.08 o 
  15   4   1       25.24       82.75     61.32 o 
  16   4   1     1710.94     1275.37    198.93 o 
  17   4   1      456.17      579.34    186.69 o 
  18   4   1      178.41      218.00    158.42 o 
 -18   5   1      759.08      748.38    269.29 o 
 -17   5   1      227.67      463.25    198.44 o 
 -16   5   1      481.18      601.53    139.28 o 
 -15   5   1      780.75     1001.99    408.95 o 
 -14   5   1     7154.06     7159.23    850.46 o 
 -13   5   1     7557.04     7445.26    774.81 o 
 -12   5   1     2008.97     2303.43    244.33 o 
 -11   5   1    13351.82    12981.92    347.53 o 
 -10   5   1    12383.45    12139.49    346.61 o 
  -9   5   1    77199.06    78550.49    940.39 o 
  -8   5   1    58251.74    59200.15   1080.06 o 
  -7   5   1    55626.44    52879.84    811.98 o 
  -6   5   1    23227.67    23724.31    585.92 o 
  -5   5   1    37128.23    38828.89   1010.03 o 
  -4   5   1     7392.47     6603.00    233.98 o 
  -3   5   1    22721.49    22380.77    735.04 o 
  -2   5   1    55921.63    55704.74   1503.33 o 
  -1   5   1     2282.15     2183.90    106.60 o 
   0   5   1    53579.04    57344.79    815.07 o 
   1   5   1     3441.94     3581.05    181.87 o 
   2   5   1    48829.10    50979.39    553.22 o 
   3   5   1     8307.99     9102.24    208.43 o 
   4   5   1      886.20     1419.11    123.85 o 
   5   5   1    59406.88    57085.93    737.71 o 
   6   5   1     2173.59     2378.20    138.67 o 
   7   5   1     2139.92     2652.19    229.81 o 
   8   5   1    29089.40    27911.90    718.96 o 
   9   5   1     5793.71     6133.87    318.68 o 
  10   5   1    22151.25    22297.05    604.26 o 
  11   5   1     3863.40     3988.29    301.78 o 
  12   5   1     8810.04     9248.51    306.67 o 
  13   5   1     5036.58     4966.90    480.20 o 
  14   5   1    21947.04    23058.29    520.31 o 
  15   5   1     6788.32     6114.70    594.34 o 
  16   5   1    11039.06    11959.17    879.99 o 
  17   5   1     6792.37     6444.56   1390.39 o 
  18   5   1    12611.90    13403.18    463.47 o 
 -18   6   1      586.86      594.88    283.58 o 
 -17   6   1     3344.42     3083.11    876.36 o 
 -16   6   1      168.75      253.79    109.05 o 
 -15   6   1     2162.11     2478.21    397.63 o 
 -14   6   1      459.86      568.92    166.39 o 
 -13   6   1      895.65      802.75    141.79 o 
 -12   6   1     2592.10     2641.52    227.16 o 
 -11   6   1      284.12      350.43     73.41 o 
 -10   6   1    17611.45    17763.91    463.15 o 
  -9   6   1      129.36      242.56     62.83 o 
  -8   6   1     8998.40     8493.49    382.82 o 
  -7   6   1     6236.06     6925.06    427.04 o 
  -6   6   1     3158.81     3719.05    268.79 o 
  -5   6   1      157.32      347.84     67.75 o 
  -4   6   1     1512.16     3019.86    328.36 o 
  -3   6   1    44221.46    42530.36    671.20 o 
  -2   6   1    12925.82    11663.39    364.39 o 
  -1   6   1    44696.18    45358.32    699.93 o 
   0   6   1    75219.48    75133.71    587.89 o 
   1   6   1   110011.41   115286.30    655.94 o 
   2   6   1     6932.03     7008.20    160.93 o 
   3   6   1    22246.39    21335.12    446.22 o 
   4   6   1    15908.57    15213.72    266.57 o 
   5   6   1     2098.96     2407.20    195.26 o 
   6   6   1     6218.14     6782.12    222.80 o 
   7   6   1     6369.95     6891.61    214.34 o 
   8   6   1    17313.10    19320.97    494.93 o 
   9   6   1    11942.84    11429.24    368.45 o 
  10   6   1     3989.32     3177.28    218.13 o 
  11   6   1    11459.29    11457.44    365.55 o 
  12   6   1       48.58      268.86     69.71 o 
  13   6   1     7865.21     7425.99    531.29 o 
  14   6   1       91.38      239.55     83.20 o 
  15   6   1     4338.68     3823.09    354.08 o 
  16   6   1     4163.79     4552.64    993.61 o 
  17   6   1     4951.59     5861.86    529.70 o 
  18   6   1     3928.60     3864.09    691.43 o 
 -18   7   1    21762.79    23508.50   1477.89 o 
 -17   7   1     1005.59      421.94    300.10 o 
 -16   7   1    36568.36    38704.05   1336.18 o 
 -15   7   1       11.84      225.96    124.60 o 
 -14   7   1    29121.71    27917.75   2449.13 o 
 -13   7   1     1364.02     1258.03    203.78 o 
 -12   7   1    38028.99    37243.45    897.48 o 
 -11   7   1     1340.95     1654.48    148.16 o 
 -10   7   1     7617.58     8968.47    495.51 o 
  -9   7   1    20663.62    20837.81    422.19 o 
  -8   7   1     5084.25     4979.12    376.43 o 
  -7   7   1      145.41      807.34     95.88 o 
  -6   7   1     2347.93     2655.76    266.80 o 
  -5   7   1      286.81      824.66    107.71 o 
  -4   7   1      703.80      467.84     82.57 o 
  -3   7   1    15955.78    14102.38    319.60 o 
  -2   7   1    26872.61    28889.18    632.69 o 
  -1   7   1    70911.57    71891.66    541.49 o 
   0   7   1    23798.12    23504.28    357.71 o 
   1   7   1   288204.59   284120.00   1823.62 o 
   2   7   1      766.43      828.12     81.69 o 
   3   7   1   115075.34   108736.81    760.12 o 
   4   7   1      952.12     1351.31    138.12 o 
   5   7   1    65994.85    64065.49    752.41 o 
   6   7   1    13293.50    13022.27    339.54 o 
   7   7   1   192640.61   195071.16   1471.88 o 
   8   7   1     5381.23     5186.78    418.75 o 
   9   7   1    56504.73    54713.93    777.60 o 
  10   7   1    26746.02    26300.13    565.19 o 
  11   7   1    35116.96    34105.28    493.09 o 
  12   7   1      857.21      943.01     92.35 o 
  13   7   1     4369.35     4449.96    392.47 o 
  14   7   1      144.99      211.84     63.19 o 
  15   7   1     3384.02     2804.76    451.33 o 
  16   7   1      421.24      547.65    201.42 o 
  17   7   1     1455.57      970.28    280.45 o 
  18   7   1      708.74      590.38    161.67 o 
 -18   8   1      534.52      580.48    195.59 o 
 -17   8   1      148.68      217.54     97.20 o 
 -16   8   1       82.92      408.34    252.51 o 
 -15   8   1        9.42      432.36    191.24 o 
 -14   8   1     6193.10     6320.37   1033.46 o 
 -13   8   1     7660.60     7476.55    786.06 o 
 -12   8   1      644.25      718.69    110.04 o 
 -11   8   1     6964.08     6144.29    502.15 o 
 -10   8   1    44534.01    43126.70    737.08 o 
  -9   8   1    49099.75    47971.31    723.82 o 
  -8   8   1    23925.04    23067.42    461.35 o 
  -7   8   1   118341.02   114391.06   1018.84 o 
  -6   8   1    46515.48    47048.80    823.82 o 
  -5   8   1    71675.14    68175.84    959.17 o 
  -4   8   1     2457.18     2021.72    219.06 o 
  -3   8   1    70803.45    66995.75    854.17 o 
  -2   8   1     3578.27     3968.92    183.97 o 
  -1   8   1    87071.47    89042.90    655.86 o 
   0   8   1      114.59      203.63     47.79 o 
   1   8   1    41619.34    38419.31    439.44 o 
   2   8   1     6557.86     8158.03    273.88 o 
   3   8   1      508.13      657.37     88.09 o 
   4   8   1     3224.11     3585.48    117.10 o 
   5   8   1      143.80      323.98     55.74 o 
   6   8   1      143.41      220.61     76.46 o 
   7   8   1     6805.82     7291.93    191.36 o 
   8   8   1     1183.92      895.89    147.62 o 
   9   8   1    37779.18    38405.29    664.49 o 
  10   8   1     2746.52     2698.64    250.14 o 
  11   8   1    12529.00    12565.90    531.56 o 
  12   8   1       39.01      272.43     67.71 o 
  13   8   1    16004.12    15999.68    504.90 o 
  14   8   1     8834.59     8262.21    502.03 o 
  15   8   1    15804.77    14476.71    687.84 o 
  16   8   1    13275.59    12030.10   1208.20 o 
  17   8   1    11125.05    11134.94   1535.77 o 
  18   8   1    10271.29    11193.42   1605.49 o 
 -18   9   1     7687.93     8288.66   1624.20 o 
 -17   9   1      653.18      712.60    205.83 o 
 -16   9   1     6439.62     6493.20   1306.66 o 
 -15   9   1     1429.43     1288.00    283.89 o 
 -14   9   1     5700.64     7323.25   1236.69 o 
 -13   9   1     5370.35     4794.47    682.83 o 
 -12   9   1     2148.56     2279.29    247.39 o 
 -11   9   1    34104.73    33255.53    576.25 o 
 -10   9   1     1102.57      823.37     92.50 o 
  -9   9   1    60974.13    60023.54    968.17 o 
  -8   9   1     2832.90     3038.10    256.76 o 
  -7   9   1    42623.18    42194.84   1371.26 o 
  -6   9   1    12344.44    11001.97    532.48 o 
  -5   9   1     2766.34     2817.50    272.71 o 
  -4   9   1    30576.47    31074.35    558.71 o 
  -3   9   1     5112.03     5150.32    292.06 o 
  -2   9   1    32010.91    29967.70    406.57 o 
  -1   9   1     5477.94     5223.69    232.81 o 
   0   9   1    43718.72    42259.82    450.49 o 
   1   9   1    17120.31    17774.97    304.30 o 
   2   9   1      596.28      833.91     82.74 o 
   3   9   1     4957.89     5669.42    215.14 o 
   4   9   1      674.74     1270.33    132.25 o 
   5   9   1    25114.59    23091.60    461.23 o 
   6   9   1    25148.19    25688.48    581.75 o 
   7   9   1    10983.02    11290.95    437.98 o 
   8   9   1    22450.36    22552.17    524.83 o 
   9   9   1    12401.38    12853.86    400.79 o 
  10   9   1    27973.42    29005.96    637.98 o 
  11   9   1       95.30      295.70     77.08 o 
  12   9   1    18511.10    17510.65    507.93 o 
  13   9   1       51.28      297.54     64.21 o 
  14   9   1     4116.18     3460.03    442.65 o 
  15   9   1     2169.65     1217.02    374.85 o 
  16   9   1     8102.01     8170.80   1110.68 o 
  17   9   1     9975.42    10596.14   1630.03 o 
  18   9   1      909.75      694.94    233.54 o 
 -18  10   1        8.22      293.50    139.37 o 
 -17  10   1    30655.27    32460.27   1458.31 o 
 -16  10   1      195.32      581.35    220.30 o 
 -15  10   1    23950.75    24748.15   1664.30 o 
 -14  10   1     1037.29     1005.66    244.54 o 
 -13  10   1    35602.05    35435.99   1376.03 o 
 -12  10   1    11224.09    10616.63    615.06 o 
 -11  10   1    20639.47    20040.90    564.12 o 
 -10  10   1    16089.22    15499.08    586.11 o 
  -9  10   1     3710.00     4437.07    363.36 o 
  -8  10   1    15137.52    14635.13    542.01 o 
  -7  10   1     1126.49      806.47    147.55 o 
  -6  10   1      103.80      138.00     80.30 o 
  -5  10   1     3040.09     3321.00    400.77 o 
  -4  10   1     7816.18     8389.55    345.24 o 
  -3  10   1    10716.27    11033.82    416.84 o 
  -2  10   1    83091.06    80451.42    621.50 o 
  -1  10   1   119817.29   120263.52   1643.70 o 
   0  10   1   231082.75   230097.91   1367.37 o 
   1  10   1    34763.78    35723.11    627.25 o 
   2  10   1   196478.31   195728.58   1303.83 o 
   3  10   1     7922.29     7234.60    231.79 o 
   4  10   1   159122.89   160570.69   1573.85 o 
   5  10   1     1771.95     1634.01    135.38 o 
   6  10   1   144656.81   149045.22   1151.05 o 
   7  10   1     8763.48     9254.42    199.34 o 
   8  10   1   100157.48   102056.97   1148.70 o 
   9  10   1    26834.29    28384.67    709.71 o 
  10  10   1    45507.31    45512.96    839.59 o 
  11  10   1    14942.07    14854.45    462.07 o 
  12  10   1     7663.03     8269.77    496.25 o 
  13  10   1     1406.59     1531.62    181.39 o 
  14  10   1     4209.95     3979.41    455.50 o 
  15  10   1     1620.56     1253.00    441.69 o 
  16  10   1      109.32      266.65    125.50 o 
  17  10   1       46.07      341.22    155.73 o 
  18  10   1     1033.61      872.39    614.93 o 
 -18  11   1        9.83      109.95    126.31 o 
 -17  11   1      929.67      845.00    311.94 o 
 -16  11   1       60.54      353.92    234.54 o 
 -15  11   1     5482.54     5734.17   1559.61 o 
 -14  11   1      998.67     1157.05    270.31 o 
 -13  11   1     7880.18     7287.56    898.41 o 
 -12  11   1     9687.91    10073.62    607.30 o 
 -11  11   1    24721.16    24563.88    926.29 o 
 -10  11   1    12915.41    13141.93    835.21 o 
  -9  11   1    52330.43    49840.75   1159.81 o 
  -8  11   1    91120.30    91531.08   3157.21 o 
  -7  11   1    38717.36    38104.61    789.36 o 
  -6  11   1    79474.70    78028.47   1829.82 o 
  -5  11   1    22324.13    21972.75    573.26 o 
  -4  11   1   108869.25   108677.55   1438.93 o 
  -3  11   1    12523.65    12302.91    330.71 o 
  -2  11   1    56368.23    56959.47    824.89 o 
  -1  11   1      476.21      681.54     95.02 o 
   0  11   1    49463.01    48610.74    718.82 o 
   1  11   1     1341.37     1563.09    148.79 o 
   2  11   1    23314.85    20151.40    432.94 o 
   3  11   1     7382.77     8037.35    304.67 o 
   4  11   1      349.27      425.92     90.81 o 
   5  11   1       71.02      265.07     47.09 o 
   6  11   1       60.80      193.32     56.56 o 
   7  11   1       93.31      271.94     62.32 o 
   8  11   1    30956.40    29629.27    561.17 o 
   9  11   1     1011.28     1331.82    199.53 o 
  10  11   1    20342.50    19983.52    704.42 o 
  11  11   1    11980.77    13057.65   1001.61 o 
  12  11   1    28329.14    28476.67    703.52 o 
  13  11   1     3455.41     4092.11    380.22 o 
  14  11   1    27662.85    28044.59    928.18 o 
  15  11   1    18915.63    19808.88   1390.65 o 
  16  11   1    12029.73    12842.38    988.32 o 
  17  11   1     9701.30    10736.72    826.81 o 
 -17  12   1     9510.72     6408.68   1371.85 o 
 -16  12   1     1553.84     1130.39    306.29 o 
 -15  12   1     7128.65     6773.10    782.54 o 
 -14  12   1     4487.17     3921.66    680.20 o 
 -13  12   1     9592.03     9370.42   1152.40 o 
 -12  12   1    19534.81    20812.14   2072.94 o 
 -11  12   1      332.01      407.00     97.03 o 
 -10  12   1    25666.18    25601.41    858.79 o 
  -9  12   1     1940.63     1732.89    201.60 o 
  -8  12   1    43666.80    45967.55    813.21 o 
  -7  12   1    23837.70    22143.22    799.03 o 
  -6  12   1    10136.55     8665.44    239.15 o 
  -5  12   1    68454.79    71486.19    815.81 o 
  -4  12   1     8565.16     9995.85    383.10 o 
  -3  12   1    47539.42    48473.96    751.84 o 
  -2  12   1     4507.51     5701.39    217.11 o 
  -1  12   1    84362.41    88766.43    831.55 o 
   0  12   1    49633.04    51857.02    654.34 o 
   1  12   1    14927.27    14054.95    324.26 o 
   2  12   1    80547.03    81353.54    713.85 o 
   3  12   1     5560.14     6353.55    207.97 o 
   4  12   1    40384.14    38333.63    893.70 o 
   5  12   1    11302.01    10512.82    213.60 o 
   6  12   1    53439.21    55239.11    825.21 o 
   7  12   1    19615.62    20653.74    495.38 o 
   8  12   1    20264.80    21119.92    379.26 o 
   9  12   1    23358.15    22039.82    508.91 o 
  10  12   1     6469.38     6699.30    475.06 o 
  11  12   1    27073.46    27580.28   1011.72 o 
  12  12   1     1189.11     1308.47    294.36 o 
  13  12   1    13467.98    14306.42    690.57 o 
  14  12   1     1870.31     1637.39    359.60 o 
  15  12   1    10722.69    11006.33   1524.12 o 
  16  12   1     5354.41     6147.91   1048.78 o 
  17  12   1     2374.27     2590.91    533.48 o 
 -17  13   1        1.44       41.56    196.65 o 
 -16  13   1    29286.53    32410.19   1354.85 o 
 -15  13   1     2142.97     1991.32    378.40 o 
 -14  13   1    28006.30    29800.14   1431.77 o 
 -13  13   1     5098.08     5285.45   1335.69 o 
 -12  13   1    23939.29    22632.76   1358.86 o 
 -11  13   1     6109.43     5924.88   1412.13 o 
 -10  13   1     7571.82     7808.72    388.89 o 
  -9  13   1     2504.88     3514.21    385.57 o 
  -8  13   1      115.51      305.66    136.73 o 
  -7  13   1     3495.68     4153.30    320.07 o 
  -6  13   1      877.60     1023.61    151.39 o 
  -5  13   1     1249.37     1292.59    152.01 o 
  -4  13   1    15496.34    17493.86    515.47 o 
  -3  13   1    40222.00    40764.88    744.43 o 
  -2  13   1    22879.32    25461.90    504.11 o 
  -1  13   1    95330.48    90174.70    855.90 o 
   0  13   1    13313.34    13820.79    306.43 o 
   1  13   1   109027.03   106460.65   1072.48 o 
   2  13   1      214.69      244.54     51.85 o 
   3  13   1   150337.42   151074.61   1374.95 o 
   4  13   1     3355.18     3540.35    328.31 o 
   5  13   1   161371.94   162697.25   1280.67 o 
   6  13   1    10451.01     8903.12    650.61 o 
   7  13   1   128926.37   130941.13   2619.86 o 
   8  13   1    20369.10    20524.61    437.83 o 
   9  13   1    89124.03    89326.58    941.13 o 
  10  13   1    11661.16    10842.79    276.38 o 
  11  13   1    43805.44    42936.92   1574.57 o 
  12  13   1     3009.36     3584.37    578.46 o 
  13  13   1     8299.55     9700.92    611.08 o 
  14  13   1     3105.74     2842.67    356.47 o 
  15  13   1      496.22      396.27    133.10 o 
  16  13   1      309.96      328.39    165.12 o 
  17  13   1        1.30      470.49    173.42 o 
 -17  14   1      195.66      256.21    109.48 o 
 -16  14   1       43.04       89.59    212.50 o 
 -15  14   1      206.98      351.78    203.45 o 
 -14  14   1     5950.59     5688.93    909.05 o 
 -13  14   1     2179.29     2090.04    362.45 o 
 -12  14   1    11176.46    11725.59   1076.47 o 
 -11  14   1     2398.60     2212.96    343.50 o 
 -10  14   1    33680.46    34886.92   1491.77 o 
  -9  14   1    17999.51    18387.74    688.99 o 
  -8  14   1    57425.22    56127.71    989.65 o 
  -7  14   1    63216.90    65491.13   1042.86 o 
  -6  14   1    49021.36    46475.76    679.81 o 
  -5  14   1    83531.96    81276.94    986.18 o 
  -4  14   1    29277.34    28012.87    617.38 o 
  -3  14   1   151269.42   153055.05   2217.08 o 
  -2  14   1    15595.65    15593.56    387.71 o 
  -1  14   1    52424.84    50035.96    716.52 o 
   0  14   1     5288.86     5409.08    245.15 o 
   1  14   1    81728.17    77663.87    763.78 o 
   2  14   1     3284.17     3639.99    265.64 o 
   3  14   1     2904.91     4122.02    191.98 o 
   4  14   1     8672.41     9153.38    231.28 o 
   5  14   1      128.89      273.13     89.07 o 
   6  14   1     1224.89     1429.11    118.67 o 
   7  14   1    15030.37    15737.33    316.80 o 
   8  14   1      919.94     1130.63    118.58 o 
   9  14   1    35191.79    32955.85    538.59 o 
  10  14   1     6684.61     6407.29    388.57 o 
  11  14   1    25438.16    25796.67   1829.82 o 
  12  14   1     6815.63     6751.51    527.55 o 
  13  14   1    43172.31    42134.70   2201.60 o 
  14  14   1    14026.91    14847.70   1123.69 o 
  15  14   1    14064.42    15040.37   1422.61 o 
  16  14   1    18296.13    19168.31    686.55 o 
  17  14   1    10291.95    10915.27   1222.17 o 
 -17  15   1      479.75      312.39    167.32 o 
 -16  15   1     5060.00     5547.48    747.78 o 
 -15  15   1      768.63      537.28    212.37 o 
 -14  15   1     5369.00     4976.63    649.76 o 
 -13  15   1    12620.30    12409.31   1595.03 o 
 -12  15   1     3990.21     4040.53    700.17 o 
 -11  15   1    20046.19    20457.55    937.72 o 
 -10  15   1      224.31      525.90    221.92 o 
  -9  15   1    24632.21    25906.21   1025.34 o 
  -8  15   1      499.81      617.33    105.63 o 
  -7  15   1    16647.53    17213.91    615.04 o 
  -6  15   1    47995.08    47411.27    717.88 o 
  -5  15   1     1721.86     1581.97    205.67 o 
  -4  15   1    45667.52    41746.90   1194.46 o 
  -3  15   1      219.22      338.42     82.02 o 
  -2  15   1    58931.35    58584.88   1059.20 o 
  -1  15   1    21043.77    21106.96    478.18 o 
   0  15   1    46448.83    48568.80    752.45 o 
   1  15   1    48332.55    49921.11    750.71 o 
   2  15   1    29646.97    32593.72    516.01 o 
   3  15   1    55409.34    55111.84    765.32 o 
   4  15   1    18282.97    15849.52    702.09 o 
   5  15   1    49583.81    51153.98    715.32 o 
   6  15   1      440.66      781.86     96.39 o 
   7  15   1    18363.57    18105.91    390.81 o 
   8  15   1      161.61      292.20     74.92 o 
   9  15   1     1349.78     1428.86    220.09 o 
  10  15   1    16323.68    16755.40    588.47 o 
  11  15   1      178.46      457.28    164.72 o 
  12  15   1    18034.13    19858.34   1009.12 o 
  13  15   1     1136.54      636.38    167.43 o 
  14  15   1    13036.33    13771.74   1052.60 o 
  15  15   1      266.28      428.06    151.42 o 
  16  15   1     7888.58     8503.48   1301.98 o 
  17  15   1     4152.67     3487.17    545.07 o 
 -16  16   1      272.71      273.63    114.63 o 
 -15  16   1    24399.38    28057.86   2475.83 o 
 -14  16   1     3223.68     3388.98    957.04 o 
 -13  16   1    22629.88    26307.26   1409.76 o 
 -12  16   1     9953.28    10366.35   1448.31 o 
 -11  16   1    14200.70    15420.88    779.01 o 
 -10  16   1     6784.39     6883.72    860.85 o 
  -9  16   1     9085.16     8455.49    606.96 o 
  -8  16   1      794.00     1072.59    127.92 o 
  -7  16   1     5062.45     5367.58    297.54 o 
  -6  16   1     1950.57     2076.46    225.73 o 
  -5  16   1      372.16      779.97    119.31 o 
  -4  16   1     9191.88     9246.96    318.50 o 
  -3  16   1     5044.56     5366.86    349.00 o 
  -2  16   1    27108.16    25686.54    585.22 o 
  -1  16   1      547.60      645.81     83.67 o 
   0  16   1    67919.79    68854.77    715.18 o 
   1  16   1       98.12      148.91     64.65 o 
   2  16   1    73009.88    73882.99    621.13 o 
   3  16   1       43.37      101.06     87.57 o 
   4  16   1   127516.41   129140.38   1344.30 o 
   5  16   1     1513.65     1581.99    180.65 o 
   6  16   1   107187.98   104598.34   1696.58 o 
   7  16   1     4318.24     4890.60    266.19 o 
   8  16   1    59297.39    59128.06    769.93 o 
   9  16   1     1834.05     2090.99    154.95 o 
  10  16   1    32519.95    33298.41    909.49 o 
  11  16   1     5421.77     4572.02    359.58 o 
  12  16   1    13560.68    14450.78   1041.31 o 
  13  16   1     3483.35     3226.33    418.45 o 
  14  16   1     2906.02     2578.12    954.29 o 
  15  16   1      412.88      337.45    122.96 o 
  16  16   1      307.17      519.06    151.57 o 
 -16  17   1        1.13      360.85    157.04 o 
 -15  17   1      472.65      475.19    181.76 o 
 -14  17   1       33.99      187.12    128.92 o 
 -13  17   1     5865.22     6036.23    742.27 o 
 -12  17   1     3023.70     3619.39    610.29 o 
 -11  17   1    12945.25    13781.96   1075.95 o 
 -10  17   1     2949.00     3163.92    511.26 o 
  -9  17   1    26794.84    27089.85    706.29 o 
  -8  17   1    30511.53    31304.48    607.39 o 
  -7  17   1    28468.43    28012.85    634.26 o 
  -6  17   1    65997.41    68981.50   1060.87 o 
  -5  17   1    50718.34    52510.79    915.13 o 
  -4  17   1   117015.73   116258.04   1562.27 o 
  -3  17   1    22862.88    23141.07    500.26 o 
  -2  17   1    90268.20    91035.53    936.11 o 
  -1  17   1    24232.23    24839.03    451.41 o 
   0  17   1    36708.50    35025.06    596.70 o 
   1  17   1     2955.94     2617.59    195.64 o 
   2  17   1    20676.01    21111.01    483.72 o 
   3  17   1     2596.21     3028.12    199.64 o 
   4  17   1     3275.74     3277.85    276.67 o 
   5  17   1     4075.85     4405.21    337.01 o 
   6  17   1     4877.41     4270.56    335.61 o 
   7  17   1     2176.56     2247.76    199.94 o 
   8  17   1    20789.69    19372.33    516.91 o 
   9  17   1      872.38      886.22    146.40 o 
  10  17   1    16756.90    16163.45    588.09 o 
  11  17   1     3129.49     2873.06    423.90 o 
  12  17   1    24777.58    25844.62   1264.67 o 
  13  17   1     9002.13     9439.00    891.81 o 
  14  17   1    20120.49    19996.56    824.26 o 
  15  17   1    14140.11    12454.19   1614.56 o 
  16  17   1     5160.06     4603.83    615.12 o 
 -16  18   1       80.46      251.61    126.60 o 
 -15  18   1     1578.16     1416.66    282.94 o 
 -14  18   1      854.88      585.05    343.16 o 
 -13  18   1     2631.69     2377.86    529.59 o 
 -12  18   1     4638.18     5056.52    673.13 o 
 -11  18   1      114.53      182.18     61.56 o 
 -10  18   1      130.47      355.75    124.51 o 
  -9  18   1      485.18      846.71    151.20 o 
  -8  18   1     3718.10     4045.36    475.09 o 
  -7  18   1     8089.07     7160.88    471.64 o 
  -6  18   1     2424.96     2469.21    198.00 o 
  -5  18   1    34677.27    34873.86    658.75 o 
  -4  18   1      370.81      515.92     84.90 o 
  -3  18   1    24477.98    23174.55    713.67 o 
  -2  18   1      127.28       67.35     81.92 o 
  -1  18   1    14182.43    13706.87    365.32 o 
   0  18   1     3987.01     4420.61    389.54 o 
   1  18   1     2630.03     2678.26    244.13 o 
   2  18   1    13419.79    13515.89    254.18 o 
   3  18   1     7144.61     6136.32    270.36 o 
   4  18   1    33482.30    34227.55    559.54 o 
   5  18   1      630.30      831.62    139.65 o 
   6  18   1    17102.81    17325.61    494.45 o 
   7  18   1     1162.27     1025.34    124.21 o 
   8  18   1     5319.29     5794.92    423.52 o 
   9  18   1      590.49      412.98     88.39 o 
  10  18   1     4137.75     4543.53    452.39 o 
  11  18   1     7730.66     7478.76    586.22 o 
  12  18   1       32.53      248.55     86.57 o 
  13  18   1     6413.95     5887.57    742.23 o 
  14  18   1      269.27      590.10    204.94 o 
  15  18   1     5879.38     6238.25    627.23 o 
  16  18   1      400.38      279.55    138.72 o 
 -16  19   1     6480.75     5187.37    976.89 o 
 -15  19   1     1309.13     1312.58    231.19 o 
 -14  19   1    17098.77    18002.32    862.51 o 
 -13  19   1     4335.25     3628.26    367.60 o 
 -12  19   1    10741.10     9692.20    907.89 o 
 -11  19   1     4168.23     4381.35    440.75 o 
 -10  19   1    14475.83    15574.87    989.22 o 
  -9  19   1      317.91      499.36    132.88 o 
  -8  19   1     4808.35     4676.34    438.89 o 
  -7  19   1      324.15      410.10    126.88 o 
  -6  19   1     5259.26     5819.01    373.38 o 
  -5  19   1     1569.60     1917.34    194.74 o 
  -4  19   1      144.31      183.15    102.31 o 
  -3  19   1    32751.73    33380.55    595.71 o 
  -2  19   1        1.65      243.15     68.08 o 
  -1  19   1    36112.67    37491.07    611.16 o 
   0  19   1     2476.26     3217.21    276.13 o 
   1  19   1    47557.73    44545.97    604.85 o 
   2  19   1       55.52      184.52     65.17 o 
   3  19   1    69399.81    68862.41    883.63 o 
   4  19   1     2822.32     3285.75    259.43 o 
   5  19   1    79268.97    84265.97    837.59 o 
   6  19   1      271.32      319.53     92.49 o 
   7  19   1    19110.91    20099.83    626.29 o 
   8  19   1     5918.29     6114.63    442.08 o 
   9  19   1    17583.35    18434.60    689.32 o 
  10  19   1       50.87      387.32    113.13 o 
  11  19   1    11089.77    12092.05    668.13 o 
  12  19   1     4582.65     4308.10    439.00 o 
  13  19   1     2685.69     2795.06    547.84 o 
  14  19   1      918.77      887.13    262.87 o 
  15  19   1      933.04      749.48    196.16 o 
 -15  20   1     2086.06     2199.83    441.94 o 
 -14  20   1     2204.80     1938.95    421.40 o 
 -13  20   1     3253.00     3524.53    485.80 o 
 -12  20   1     2860.18     2421.89    429.12 o 
 -11  20   1     3469.10     3083.78    406.02 o 
 -10  20   1     8123.33     9011.06    876.28 o 
  -9  20   1     5974.80     6584.71    516.77 o 
  -8  20   1    10301.92    10560.73    588.19 o 
  -7  20   1     8433.09     9069.37    531.45 o 
  -6  20   1     4851.42     5143.98    420.92 o 
  -5  20   1    35366.25    35245.20   1295.68 o 
  -4  20   1     8320.37     8217.11    645.17 o 
  -3  20   1    29697.62    29437.67    589.58 o 
  -2  20   1      678.39      588.10    106.70 o 
  -1  20   1    14788.32    13544.12    637.17 o 
   0  20   1     5641.03     5772.77    431.06 o 
   1  20   1    16979.75    18549.56    456.01 o 
   2  20   1       42.13      219.45     74.21 o 
   3  20   1     8793.87     8558.21    237.65 o 
   4  20   1      327.58      373.51     94.32 o 
   5  20   1      509.12      594.44     75.58 o 
   6  20   1     1548.92     1940.35    210.86 o 
   7  20   1      936.86     1178.87    285.32 o 
   8  20   1     6462.45     7792.17    692.00 o 
   9  20   1     1890.72     2123.80    297.09 o 
  10  20   1    16395.98    15586.96    756.07 o 
  11  20   1     6889.18     6536.87    743.17 o 
  12  20   1     6905.66     6834.60    534.14 o 
  13  20   1    11775.30    10654.19   1158.31 o 
  14  20   1    12603.37    12294.55    924.12 o 
  15  20   1     8017.69     7331.99    616.28 o 
 -15  21   1      148.93      298.70    156.79 o 
 -14  21   1      277.22      343.86    145.59 o 
 -13  21   1      201.22      316.84    103.78 o 
 -12  21   1        2.28      263.66    110.75 o 
 -11  21   1      537.32      864.52    357.61 o 
 -10  21   1     1488.22     1372.32    219.92 o 
  -9  21   1     3135.60     3727.21    429.67 o 
  -8  21   1       14.90      253.19     86.10 o 
  -7  21   1      345.50      291.68    164.98 o 
  -6  21   1    15562.56    15884.91    966.89 o 
  -5  21   1      311.73      318.64     86.59 o 
  -4  21   1     6191.00     6273.64    476.73 o 
  -3  21   1      147.19      305.93     82.63 o 
  -2  21   1      864.90      966.42    143.87 o 
  -1  21   1      297.91      423.14    140.26 o 
   0  21   1       38.89      156.92    104.77 o 
   1  21   1       31.31      275.25     62.83 o 
   2  21   1      818.33      816.53    108.41 o 
   3  21   1       12.85      159.96     97.21 o 
   4  21   1      226.19      355.16     73.95 o 
   5  21   1     8379.16     8282.38    342.51 o 
   6  21   1     8152.66     7817.14    503.06 o 
   7  21   1      542.11      910.36    173.66 o 
   8  21   1      846.94      953.48    295.41 o 
   9  21   1       53.07      183.40     98.01 o 
  10  21   1      612.44      580.08    204.34 o 
  11  21   1      242.93      324.87    248.61 o 
  12  21   1     1054.12     1357.48    288.29 o 
  13  21   1      690.75      709.30    392.86 o 
  14  21   1      109.40      385.18    126.91 o 
  15  21   1      429.86      277.74    212.62 o 
 -14  22   1      401.62      436.29    211.41 o 
 -13  22   1     6290.91     5287.21    686.86 o 
 -12  22   1       43.69      169.39    106.44 o 
 -11  22   1     4809.10     5069.45    541.29 o 
 -10  22   1      361.18      506.61    136.56 o 
  -9  22   1     3100.34     2967.08    483.98 o 
  -8  22   1    11085.95    11701.59    734.87 o 
  -7  22   1     1334.69     1307.77    177.86 o 
  -6  22   1     2477.92     2673.36    407.89 o 
  -5  22   1     1003.77     1094.14    311.36 o 
  -4  22   1    10213.85     9655.69    499.39 o 
  -3  22   1      141.61      253.16     77.63 o 
  -2  22   1    15749.94    16033.40    469.33 o 
  -1  22   1    14379.93    15109.15    584.76 o 
   0  22   1    15745.05    16245.64    461.90 o 
   1  22   1    14302.53    13401.90    416.39 o 
   2  22   1    30162.31    29780.07    586.90 o 
   3  22   1    24856.05    25739.37    628.90 o 
   4  22   1    31765.93    30972.15    591.18 o 
   5  22   1    10697.23    11328.06    932.85 o 
   6  22   1    24937.12    23697.41    895.56 o 
   7  22   1     4234.50     3906.50    291.88 o 
   8  22   1    11520.93    11956.59    698.85 o 
   9  22   1     1300.33     1126.55    169.34 o 
  10  22   1     5854.32     5360.53    650.19 o 
  11  22   1        5.96      180.18    177.68 o 
  12  22   1     3608.33     3204.28    538.25 o 
  13  22   1      194.48      291.48    151.48 o 
  14  22   1     1511.76     1297.98    251.12 o 
 -14  23   1    11784.35    12999.84    855.04 o 
 -13  23   1     1325.89     1546.25    301.31 o 
 -12  23   1    13122.92    12800.99    347.62 o 
 -11  23   1       94.15      384.96    145.58 o 
 -10  23   1    15052.15    15950.23   1211.84 o 
  -9  23   1      439.46      478.68    140.19 o 
  -8  23   1     8358.86     7913.74    779.26 o 
  -7  23   1      510.68      634.46    199.03 o 
  -6  23   1     6970.60     6500.59    946.11 o 
  -5  23   1       95.25      329.59    111.08 o 
  -4  23   1     5817.75     5491.54    374.77 o 
  -3  23   1      243.11      296.86     66.40 o 
  -2  23   1       93.43      310.13     91.56 o 
  -1  23   1      146.89      292.56    115.65 o 
   0  23   1      555.64      941.16     96.61 o 
   1  23   1     7379.12     5921.86    446.20 o 
   2  23   1     1215.45     1112.99    105.51 o 
   3  23   1     2369.46     2754.31    340.77 o 
   4  23   1      425.33      733.44    155.48 o 
   5  23   1    18810.38    18440.73    915.41 o 
   6  23   1     3727.70     3003.48    258.34 o 
   7  23   1    13781.00    13733.80    604.90 o 
   8  23   1      183.50      313.45     83.61 o 
   9  23   1    23276.47    24410.33   1392.32 o 
  10  23   1      461.77      747.02    165.87 o 
  11  23   1     9665.23     9862.50    541.03 o 
  12  23   1      294.83      254.52    111.07 o 
  13  23   1     8657.91     8589.11    814.42 o 
  14  23   1     1950.27     2235.29    799.89 o 
 -13  24   1     1074.51     1154.41    247.18 o 
 -12  24   1      417.83      490.33    133.56 o 
 -11  24   1     4735.56     4676.03    633.18 o 
 -10  24   1      875.51      955.19    186.10 o 
  -9  24   1      168.75      411.47    111.06 o 
  -8  24   1     1675.40     1328.74    240.88 o 
  -7  24   1      909.63     1007.95    153.31 o 
  -6  24   1     1864.44     2579.98    819.69 o 
  -5  24   1       79.27      199.98    124.79 o 
  -4  24   1    12065.79    11655.18    523.47 o 
  -3  24   1      119.75      330.26     73.51 o 
  -2  24   1     5100.79     4877.23    372.21 o 
  -1  24   1     2445.08     2557.24    218.65 o 
   0  24   1     3537.71     3522.18    281.38 o 
   1  24   1     2636.21     2867.39    204.03 o 
   2  24   1       18.15       85.57     75.78 o 
   3  24   1     2338.32     2471.09    256.48 o 
   4  24   1       98.89      248.82    172.21 o 
   5  24   1     1659.27     1589.52    211.23 o 
   6  24   1     6503.22     7108.30    634.48 o 
   7  24   1     1048.09     1099.95    178.94 o 
   8  24   1    14350.38    14641.30    834.11 o 
   9  24   1       83.86      198.14     84.69 o 
  10  24   1     3636.17     2861.56    425.50 o 
  11  24   1       86.16       95.41    134.17 o 
  12  24   1     7567.79     6851.31    901.34 o 
  13  24   1      153.18      267.57    180.29 o 
 -13  25   1      178.95      378.61    159.44 o 
 -12  25   1     3042.14     2838.24    620.78 o 
 -11  25   1     6913.37     6903.93    528.25 o 
 -10  25   1     1617.10     2271.46    306.16 o 
  -9  25   1     8809.38     7506.07    863.06 o 
  -8  25   1     3156.89     2936.38    435.05 o 
  -7  25   1    27301.03    28593.38   1254.68 o 
  -6  25   1     8949.67     7589.76   1715.63 o 
  -5  25   1    18200.55    19451.78   1445.95 o 
  -4  25   1     6959.50     6470.71    566.80 o 
  -3  25   1    24143.03    27499.55   1477.46 o 
  -2  25   1    19965.09    20304.76   1561.90 o 
  -1  25   1    24710.48    23883.52   1319.08 o 
   0  25   1    21760.69    21290.41    789.33 o 
   1  25   1    11885.56    11646.73    551.20 o 
   2  25   1    28335.60    28909.34    704.49 o 
   3  25   1    16616.51    18010.22    886.88 o 
   4  25   1    17691.52    18559.53    867.24 o 
   5  25   1     1451.84     1200.08    160.06 o 
   6  25   1     3782.35     3676.99    423.79 o 
   7  25   1     2701.22     2496.72    281.97 o 
   8  25   1     1400.84      931.80    156.60 o 
   9  25   1       44.89      180.18    123.99 o 
  10  25   1      181.78      281.39     81.17 o 
  11  25   1      319.59      414.92    129.20 o 
  12  25   1     2831.42     1519.08    284.71 o 
  13  25   1      800.73      687.97    250.20 o 
 -12  26   1      206.31      341.08    145.70 o 
 -11  26   1    16319.64    17571.60    608.35 o 
 -10  26   1     1863.17     1874.99    282.05 o 
  -9  26   1    17284.38    18307.38   1035.42 o 
  -8  26   1     3073.56     2516.98    349.83 o 
  -7  26   1     7984.60     7348.31    832.72 o 
  -6  26   1     4830.57     8463.65   1360.87 o 
  -5  26   1     8668.63     9953.73    986.44 o 
  -4  26   1      554.45      884.79    136.62 o 
  -3  26   1      559.55      544.23    143.82 o 
  -2  26   1      184.75      661.67    196.45 o 
  -1  26   1     2581.41     2059.08    567.48 o 
   0  26   1     5442.87     4789.13    689.46 o 
   1  26   1     6490.41     5733.12    489.38 o 
   2  26   1    23363.03    22452.43    791.13 o 
   3  26   1     3753.21     3974.89    425.64 o 
   4  26   1    27252.23    25559.71    643.49 o 
   5  26   1     6537.02     5378.91    475.86 o 
   6  26   1    32839.68    31463.94    911.45 o 
   7  26   1      933.25     1008.56    173.08 o 
   8  26   1    26736.32    25047.66   1301.30 o 
   9  26   1      620.10      395.26    237.87 o 
  10  26   1    16611.00    15768.31    505.12 o 
  11  26   1     1160.05      651.30    272.72 o 
  12  26   1    10706.85     8622.23   1308.91 o 
 -12  27   1     4971.70     3306.00    937.28 o 
 -11  27   1      642.99      682.90    175.64 o 
 -10  27   1     3311.76     2160.91    370.55 o 
  -9  27   1     4335.65     3874.65    443.80 o 
  -8  27   1     1402.80     1089.07    194.95 o 
  -7  27   1     2771.51     2637.48    311.50 o 
  -6  27   1       28.54      323.48    174.64 o 
  -5  27   1     7632.61     7520.11   1322.03 o 
  -4  27   1     2844.72     2738.36    425.16 o 
  -3  27   1     4214.81     3435.32    836.11 o 
  -2  27   1     5184.48     5866.00    996.65 o 
  -1  27   1     1522.11     1799.63    390.58 o 
   0  27   1    11266.23    11644.25   1058.81 o 
   1  27   1      167.26      234.59    110.78 o 
   2  27   1    10911.09    10026.69    980.94 o 
   3  27   1     3630.22     2894.04    408.89 o 
   4  27   1    12285.40    12234.14    568.63 o 
   5  27   1     3670.42     3276.78    394.41 o 
   6  27   1     4957.84     4773.77    516.77 o 
   7  27   1    14048.67    12932.89    865.48 o 
   8  27   1     1475.16     1349.66    275.39 o 
   9  27   1     5021.03     4885.33    543.51 o 
  10  27   1      420.52      344.14    144.97 o 
  11  27   1     7171.13     4587.60   1385.73 o 
  12  27   1      819.04      593.42    341.27 o 
 -11  28   1      772.22      291.59    249.29 o 
 -10  28   1     6795.22     6129.51    496.97 o 
  -9  28   1      830.76      910.39    168.97 o 
  -8  28   1    16069.03    17149.46    813.56 o 
  -7  28   1    11048.93    12741.26    865.41 o 
  -6  28   1    27435.54    32012.11   1956.74 o 
  -5  28   1    19424.28    21059.79   1329.38 o 
  -4  28   1    18894.63    19799.30   1743.11 o 
  -3  28   1    33260.31    35079.81   2317.08 o 
  -2  28   1    31898.12    33666.97   3100.49 o 
  -1  28   1    23468.09    23181.31   1043.12 o 
   0  28   1    11554.44    11541.70   1743.88 o 
   1  28   1    29952.16    31930.86   1328.57 o 
   2  28   1    11216.58    12193.29   1012.34 o 
   3  28   1    16593.69    17038.58   1165.06 o 
   4  28   1       32.42      341.41    140.70 o 
   5  28   1     2607.07     2756.92    549.07 o 
   6  28   1        7.52      250.47    105.60 o 
   7  28   1       12.66       50.51    104.89 o 
   8  28   1      126.13      258.95     85.96 o 
   9  28   1      279.91      179.07     99.20 o 
  10  28   1      159.00       82.53    114.04 o 
  11  28   1     2917.60     2824.27    536.01 o 
 -10  29   1     9244.91     8935.50   1400.09 o 
  -9  29   1     1507.68      771.68    307.55 o 
  -8  29   1     6321.62     6772.34    836.66 o 
  -7  29   1     3171.25     2996.42    386.99 o 
  -6  29   1      621.16      818.57    204.61 o 
  -5  29   1     1852.73     1739.49    518.09 o 
  -4  29   1      100.75      419.20    278.77 o 
  -3  29   1      274.07      123.97    213.48 o 
  -2  29   1      561.31      745.55    223.29 o 
  -1  29   1     1255.45     1288.26    266.09 o 
   0  29   1     3656.65     4178.69   1022.39 o 
   1  29   1     5928.53     7315.94   1246.73 o 
   2  29   1      469.56     1007.45    282.46 o 
   3  29   1    21641.17    21145.62   1398.49 o 
   4  29   1     2243.03     2356.74    396.10 o 
   5  29   1    34121.28    34341.33   1426.25 o 
   6  29   1      264.18      231.20    149.77 o 
   7  29   1    33459.79    34153.15    925.57 o 
   8  29   1       45.94      108.22     58.70 o 
   9  29   1    24333.50    24939.38    824.18 o 
  10  29   1      306.22      326.73    142.96 o 
 -10  30   1     3648.54     2486.15    448.22 o 
  -9  30   1     1054.57      810.07    237.41 o 
  -8  30   1     3949.57     3321.91    359.85 o 
  -7  30   1       32.02      296.91    156.19 o 
  -6  30   1     5740.24     5115.73    832.15 o 
  -5  30   1     3087.67     3198.35    622.35 o 
  -4  30   1     4649.21     5409.87   1376.89 o 
  -3  30   1     8223.94    10134.07   2036.55 o 
  -2  30   1      363.66      848.49    217.59 o 
  -1  30   1     5265.59     5595.69    818.23 o 
   0  30   1       74.42      495.62    219.32 o 
   1  30   1    11837.43    11227.57   1894.36 o 
   2  30   1     5881.24     6276.46   1014.79 o 
   3  30   1    11288.74     9359.62   2181.57 o 
   4  30   1     8299.18     7655.73   1305.72 o 
   5  30   1     3140.09     3161.39    743.06 o 
   6  30   1    12646.41    14370.13   1815.66 o 
   7  30   1     1044.15      495.19    174.59 o 
   8  30   1     8211.74     7950.38    588.93 o 
   9  30   1      277.27      208.30    103.17 o 
  10  30   1     3231.73     2247.90    615.25 o 
  -9  31   1     9557.01     8456.26    588.38 o 
  -8  31   1     5166.05     4594.00    481.76 o 
  -7  31   1    19661.74    20033.88    945.81 o 
  -6  31   1    15905.64    16067.50   1250.55 o 
  -5  31   1    13921.05    15366.85   2675.69 o 
  -4  31   1    18842.01    18902.46   1778.22 o 
  -3  31   1     9258.75    10110.55    630.72 o 
  -2  31   1    24925.64    26646.63   1427.40 o 
  -1  31   1     6056.18     6439.92    983.59 o 
   0  31   1    16210.25    17121.17   1314.17 o 
   1  31   1     2866.76     2671.59    471.26 o 
   2  31   1    11606.66    10961.13   1495.54 o 
   3  31   1      144.00      447.39    210.87 o 
   4  31   1     4299.05     4238.66    594.76 o 
   5  31   1      345.52      526.44    243.49 o 
   6  31   1        9.40      351.42    168.17 o 
   7  31   1     1267.51     1018.04    228.27 o 
   8  31   1      821.38      758.10    196.70 o 
   9  31   1      406.35      393.79    159.76 o 
  -8  32   1      842.69      695.28    134.37 o 
  -7  32   1     2842.34     2325.45    274.98 o 
  -6  32   1      126.82       78.98    165.54 o 
  -5  32   1      343.72      689.60    167.47 o 
  -4  32   1      110.11      131.74    179.08 o 
  -3  32   1      399.64      178.41    208.89 o 
  -2  32   1     4172.22     4730.77    904.38 o 
  -1  32   1     1765.40     2015.52    429.36 o 
   0  32   1     4065.98     4403.77    782.82 o 
   1  32   1      372.93      554.41    264.51 o 
   2  32   1    16794.97    15986.26   2229.10 o 
   3  32   1      826.99      926.35    364.65 o 
   4  32   1    20402.70    20890.71    781.14 o 
   5  32   1       44.62       -5.83    190.36 o 
   6  32   1    23912.53    25595.46   1132.14 o 
   7  32   1        8.49      341.22    135.04 o 
   8  32   1    17592.66    16480.88   1427.91 o 
  -7  33   1     1563.95     1126.99    159.58 o 
  -6  33   1     1924.72     1320.78    455.34 o 
  -5  33   1     2871.07     2541.05    509.11 o 
  -4  33   1    10290.91     9025.14   1774.35 o 
  -3  33   1      365.55      509.75    252.09 o 
  -2  33   1     4950.45     4006.42    728.07 o 
  -1  33   1      183.06      346.87    149.07 o 
   0  33   1     2618.70     2766.92    483.96 o 
   1  33   1     2074.93     1629.41    457.72 o 
   2  33   1     3960.51     4523.41   1187.57 o 
   3  33   1     8620.23     7225.26   1267.48 o 
   4  33   1       57.12      373.83    146.33 o 
   5  33   1    11283.87    13232.68   2552.95 o 
   6  33   1       81.12      219.76    147.15 o 
   7  33   1     7979.24     6216.72   1047.37 o 
  -5  34   1    20967.93    18355.09   1633.16 o 
  -4  34   1     8155.00     7934.71   1549.21 o 
  -3  34   1    14661.67    15505.23   2746.56 o 
  -2  34   1     8502.75     8563.16   2242.45 o 
  -1  34   1    15587.12    15985.97    948.57 o 
   0  34   1     2447.99     2143.83    411.82 o 
   1  34   1     5592.81     6343.10    962.73 o 
   2  34   1     1490.60     1546.16    431.77 o 
   3  34   1     2877.29     3072.78    544.99 o 
   4  34   1      577.29      583.04    221.20 o 
   5  34   1       54.76      228.93    165.89 o 
  -3  35   1     3807.75     2365.47    709.22 o 
  -2  35   1      210.07      552.03    213.30 o 
  -1  35   1     5993.92     4840.70    992.41 o 
   0  35   1      313.72      323.55    299.61 o 
   1  35   1     6907.63     4604.01    868.42 o 
   2  35   1      478.76      412.21    250.44 o 
   3  35   1    14813.54    15246.44   1085.06 o 
 -18   0   2     1283.53     1589.04    362.03 o 
 -17   0   2     2825.54     2126.46    558.34 o 
 -16   0   2     1224.47     1052.34    578.95 o 
 -15   0   2     2282.98     4268.25    838.44 o 
 -14   0   2     3358.93     3390.32    909.38 o 
 -13   0   2    27625.56    27905.91   1729.47 o 
 -12   0   2     8288.92     7812.22    964.88 o 
 -11   0   2    21973.65    21801.10    786.70 o 
 -10   0   2      349.53      676.98    185.16 o 
  -9   0   2   112453.65   109056.71   2124.38 o 
  -8   0   2    17141.62    18891.84    718.11 o 
  -7   0   2   155050.78   153002.05   5262.30 o 
  -6   0   2      195.49      980.21    204.69 o 
  -4   0   2    50378.75    46108.24    912.98 o 
  -3   0   2   171576.88   165167.08   2757.60 o 
  -2   0   2    53148.61    46642.48    877.09 o 
  -1   0   2     3284.81     3388.94    137.22 o 
   0   0   2    29840.87    30038.48    831.60 o 
   2   0   2     5049.15     5191.18    114.55 o 
   3   0   2     4611.33     4315.01    185.34 o 
   4   0   2    50255.17    51184.21    668.00 o 
   5   0   2    12751.08    16159.22    366.49 o 
   6   0   2     6059.35     4067.39    163.87 o 
   7   0   2     6960.96     6465.58    289.70 o 
   8   0   2    54426.71    54680.56   1148.27 o 
   9   0   2     8820.39     9299.19    267.97 o 
  10   0   2    74692.31    75522.54   1566.96 o 
  11   0   2       39.45      137.07     67.80 o 
  12   0   2    11592.91    12065.16    524.53 o 
  13   0   2      123.30      252.11    119.78 o 
  14   0   2    58340.33    59046.79   1131.04 o 
  15   0   2      195.47      334.78    125.72 o 
  16   0   2    25477.24    25469.19   2035.27 o 
  17   0   2     6684.87     7655.93    678.18 o 
  18   0   2    14145.80    13028.61   2085.25 o 
 -18   1   2     3594.46     3010.50    892.15 o 
 -17   1   2     7364.76     6765.91    675.34 o 
 -16   1   2      894.04      589.38    184.60 o 
 -15   1   2    10034.25    10596.06    835.54 o 
 -14   1   2     6510.83     6955.21    965.70 o 
 -13   1   2     7264.85     7552.20    972.55 o 
 -12   1   2     1790.52     1807.28    248.79 o 
 -11   1   2     7821.36     7989.34    618.61 o 
 -10   1   2      796.79     1107.75    177.06 o 
  -9   1   2     5787.17     5730.46    527.87 o 
  -8   1   2      149.24      268.63     95.44 o 
  -7   1   2     1694.37     2155.88    178.72 o 
  -6   1   2     7234.04     7559.60    316.47 o 
  -5   1   2    10782.18    10120.54    319.31 o 
  -4   1   2    11872.33    10335.92    441.24 o 
  -3   1   2     9557.62     8139.53    245.64 o 
  -2   1   2     6535.83     7169.79    234.48 o 
  -1   1   2     8581.16     9662.06    351.78 o 
   0   1   2     2278.20     2932.57    100.77 o 
   1   1   2    85373.65    84364.55   1191.43 o 
   2   1   2      723.65      823.83     80.04 o 
   3   1   2    52862.28    49939.09    486.77 o 
   4   1   2     3704.89     3520.18     89.58 o 
   5   1   2    76918.34    77539.40    477.60 o 
   6   1   2    11174.70    11390.85    261.68 o 
   7   1   2    12614.20    13371.32    308.69 o 
   8   1   2    14497.61    13735.34    309.14 o 
   9   1   2     1005.08     1071.17     96.02 o 
  10   1   2     5651.12     6008.62    251.79 o 
  11   1   2       91.32      314.57     74.53 o 
  12   1   2     8894.78     9223.82    374.87 o 
  13   1   2      454.25      538.35     78.04 o 
  14   1   2      780.13      442.43    136.20 o 
  15   1   2      307.01      183.12     77.22 o 
  16   1   2     2094.00     2067.66    250.92 o 
  17   1   2      343.48      403.76    267.93 o 
  18   1   2     5645.43     5895.24    957.52 o 
 -18   2   2     6774.58     7130.71    559.28 o 
 -17   2   2      268.62      244.13    138.74 o 
 -16   2   2    11941.50    13521.99   1247.92 o 
 -15   2   2     1107.42     1255.62    260.61 o 
 -14   2   2    15550.49    16095.53    990.19 o 
 -13   2   2      816.78      808.03    260.17 o 
 -12   2   2    24227.67    23200.79    621.54 o 
 -11   2   2      461.58      523.34    115.44 o 
 -10   2   2     1642.82     1807.16    237.18 o 
  -9   2   2      938.27     1312.96    167.04 o 
  -8   2   2     2881.65     4146.27    365.43 o 
  -7   2   2     2813.29     4300.39    370.20 o 
  -6   2   2     5434.45     5512.14    426.97 o 
  -5   2   2    12522.30    14594.07    349.25 o 
  -4   2   2     1160.50     1729.83    149.31 o 
  -3   2   2      208.96      362.17     68.69 o 
  -2   2   2    43775.24    43788.23    592.46 o 
  -1   2   2    18277.21    16917.55    515.97 o 
   0   2   2    65974.55    65901.07    980.17 o 
   1   2   2    11347.21    11013.22    523.67 o 
   2   2   2    15547.34    15847.28    571.08 o 
   3   2   2    42205.86    38942.96    393.96 o 
   4   2   2    28830.34    31224.30    539.06 o 
   5   2   2    13719.76    12934.85    217.29 o 
   6   2   2     6815.47     6979.57    182.91 o 
   7   2   2    22414.74    22563.88    435.80 o 
   8   2   2      440.57      712.13    152.44 o 
   9   2   2     9671.12     8355.08    260.46 o 
  10   2   2     2180.65     2475.46    201.23 o 
  11   2   2    15549.41    14997.47    308.47 o 
  12   2   2     2686.35     2727.51    230.82 o 
  13   2   2     5525.46     5145.59    415.75 o 
  14   2   2      196.44      230.01     66.48 o 
  15   2   2      118.43      152.04     58.46 o 
  16   2   2      178.69      302.24     66.84 o 
  17   2   2     2689.32     2368.01    419.49 o 
  18   2   2      432.59      608.96    179.33 o 
 -18   3   2     4090.78     3578.11   1042.34 o 
 -17   3   2       59.03       88.48    201.68 o 
 -16   3   2     6255.27     5137.61    899.21 o 
 -15   3   2      771.68      608.13    202.33 o 
 -14   3   2    21206.64    21388.05    673.74 o 
 -13   3   2     4148.77     4956.32    651.70 o 
 -12   3   2    26507.16    24668.76    532.91 o 
 -11   3   2       45.19      328.32     88.56 o 
 -10   3   2    70706.73    68221.63   1169.15 o 
  -9   3   2     2149.80     2455.53    248.16 o 
  -8   3   2   105525.14   111304.61   1133.69 o 
  -7   3   2     3572.00     4260.01    366.44 o 
  -6   3   2    77718.75    74314.05    891.92 o 
  -5   3   2    15362.27    14189.49    384.16 o 
  -4   3   2   120420.46   120314.02    950.65 o 
  -3   3   2     4102.56     3940.32    293.92 o 
  -2   3   2    48522.16    45278.78    613.70 o 
  -1   3   2    15224.24    14945.51    454.39 o 
   0   3   2    27446.18    26030.69    983.19 o 
   1   3   2    11108.98     9542.72    456.86 o 
   2   3   2    10156.96    10525.83    325.78 o 
   3   3   2      129.10      120.09     40.44 o 
   4   3   2     5107.71     4944.29     87.00 o 
   5   3   2    11781.08    11311.67    258.83 o 
   6   3   2     1030.29     1406.79    113.96 o 
   7   3   2    39527.95    38895.68    519.49 o 
   8   3   2     3567.48     4522.17    250.15 o 
   9   3   2    64336.38    63284.24    675.56 o 
  10   3   2     2283.29     2678.79    209.96 o 
  11   3   2    36499.63    36269.72    475.68 o 
  12   3   2     3884.88     5043.31    394.86 o 
  13   3   2    31251.87    31004.71    863.00 o 
  14   3   2     2104.22     1887.29    159.75 o 
  15   3   2    33949.60    34363.31   1511.72 o 
  16   3   2     1110.08      727.02    343.62 o 
  17   3   2    12227.66    12164.42    890.59 o 
  18   3   2      684.39      995.10    249.25 o 
 -18   4   2     4430.03     3716.73    790.26 o 
 -17   4   2     3393.23     3368.88    693.19 o 
 -16   4   2     5803.96     5433.15    868.99 o 
 -15   4   2     1952.55     1766.45    537.10 o 
 -14   4   2     3448.58     3302.08    459.05 o 
 -13   4   2    14559.69    14971.66    842.09 o 
 -12   4   2      719.85      609.99    202.06 o 
 -11   4   2      680.60      843.33    338.96 o 
 -10   4   2      228.62      324.06    106.42 o 
  -9   4   2      530.85      943.05    104.13 o 
  -8   4   2     3549.57     4458.70    417.47 o 
  -7   4   2       70.33      435.28    128.10 o 
  -6   4   2      549.08     1309.97    161.75 o 
  -5   4   2      943.07     1251.22    158.34 o 
  -4   4   2     1989.04     2188.04    193.51 o 
  -3   4   2     7985.93     6826.77    295.00 o 
  -2   4   2     9143.31     8234.65    537.90 o 
  -1   4   2     4255.41     4690.26    164.48 o 
   0   4   2   100923.53    97004.15   1005.50 o 
   2   4   2    27979.57    29308.77    816.27 o 
   3   4   2    24305.03    23745.81    426.02 o 
   4   4   2    19376.76    18071.98    310.02 o 
   5   4   2    22270.53    21653.00    408.59 o 
   6   4   2    21662.85    19712.38    408.39 o 
   7   4   2    30057.55    30790.58    465.59 o 
   8   4   2     5159.12     5133.25    165.68 o 
   9   4   2     7208.35     6568.04    291.29 o 
  10   4   2     2604.18     2546.03    186.61 o 
  11   4   2     1988.51     1933.59    216.39 o 
  12   4   2      710.19      919.65     97.59 o 
  13   4   2      289.13      353.37     66.56 o 
  14   4   2       65.08      290.47     65.89 o 
  15   4   2     2714.56     2313.13    242.72 o 
  16   4   2      145.26      151.30    111.25 o 
  17   4   2     3883.89     3460.46    637.43 o 
  18   4   2      127.59      348.22    147.37 o 
 -18   5   2     1144.62      778.10    259.40 o 
 -17   5   2    12744.87    14598.42   1518.43 o 
 -16   5   2     1669.26     1451.24    318.57 o 
 -15   5   2     6659.00     6598.47   1372.29 o 
 -14   5   2      536.62      937.65    195.23 o 
 -13   5   2    19966.14    20150.39   1143.37 o 
 -12   5   2      388.03      409.88    104.89 o 
 -11   5   2     1617.42     1619.05    226.66 o 
 -10   5   2      104.34      233.09     93.16 o 
  -9   5   2       30.44      283.22     72.31 o 
  -8   5   2       71.62      259.97    102.74 o 
  -7   5   2     2246.71     2132.68    212.68 o 
  -6   5   2     4079.65     4856.72    353.08 o 
  -5   5   2     2479.54     3186.90    261.73 o 
  -4   5   2     3424.49     4683.59    371.43 o 
  -3   5   2    19262.16    20788.32   1123.30 o 
  -2   5   2    30129.71    27992.43    688.39 o 
  -1   5   2     3041.93     2761.57    577.54 o 
   0   5   2   102326.55    99423.80   1041.99 o 
   1   5   2      523.85      694.77    106.71 o 
   2   5   2    44686.31    44418.62    608.03 o 
   3   5   2    40081.40    37356.00    415.23 o 
   4   5   2    22999.33    23730.16    384.87 o 
   5   5   2     9639.98    10634.17    251.21 o 
   6   5   2    12596.92    14234.60    337.85 o 
   7   5   2    11065.57    10794.24    479.85 o 
   8   5   2     4459.46     4591.82    165.60 o 
   9   5   2       61.82      268.59     51.93 o 
  10   5   2      365.64      361.80     68.14 o 
  11   5   2      982.61     1303.89    116.88 o 
  12   5   2      268.43      467.45     71.23 o 
  13   5   2       77.01      242.22     74.86 o 
  14   5   2      430.43      252.87     91.41 o 
  15   5   2       25.25      124.76     50.94 o 
  16   5   2     1430.47     1410.28    236.21 o 
  17   5   2      423.89      567.33    179.81 o 
  18   5   2     3548.59     3226.57    760.02 o 
 -18   6   2      319.59      357.72    168.85 o 
 -17   6   2     7602.84     6136.77   1259.62 o 
 -16   6   2      515.64      465.75    183.44 o 
 -15   6   2    12445.62    13151.27    763.42 o 
 -14   6   2       26.52      749.36    260.89 o 
 -13   6   2    35658.37    35707.18   1014.70 o 
 -12   6   2     1484.04     1632.30    174.90 o 
 -11   6   2    22506.45    22209.89    600.88 o 
 -10   6   2      343.82      596.88    146.28 o 
  -9   6   2    41559.90    37265.48    937.48 o 
  -8   6   2     1020.19     1986.50    224.41 o 
  -7   6   2    91283.16    89379.34   1021.15 o 
  -6   6   2     2281.16     3062.96    269.85 o 
  -5   6   2    43307.55    41030.69    711.32 o 
  -4   6   2     4883.59     6101.76    368.62 o 
  -3   6   2    81690.20    80476.65    814.50 o 
  -2   6   2    17328.81    15377.64    488.27 o 
  -1   6   2    60430.49    55396.30   1494.93 o 
   0   6   2    34774.79    33392.93    672.21 o 
   1   6   2    53943.82    52822.39    709.93 o 
   2   6   2    25890.05    26512.60    542.99 o 
   3   6   2    66576.89    67563.69    448.33 o 
   4   6   2    10860.88    10087.73    251.22 o 
   5   6   2    13434.19    13348.26    289.27 o 
   6   6   2    40547.73    39268.00    559.92 o 
   7   6   2    11474.80    12560.84    305.13 o 
   8   6   2    57292.65    56215.23    729.16 o 
   9   6   2      292.22      302.68     58.90 o 
  10   6   2    46496.18    45069.21    638.68 o 
  11   6   2      895.37     1044.99    117.21 o 
  12   6   2    24817.71    24969.35    452.80 o 
  13   6   2      389.50      310.32     91.62 o 
  14   6   2    29358.57    27493.44   1007.60 o 
  15   6   2       44.74      137.72     50.70 o 
  16   6   2    18163.94    17843.81   2456.54 o 
  17   6   2       99.57      218.34     84.36 o 
  18   6   2     6659.54     6966.13   1154.93 o 
 -18   7   2     2152.85     1328.53    569.60 o 
 -17   7   2     4460.18     3145.23   1003.69 o 
 -16   7   2      886.66      844.75    244.97 o 
 -15   7   2     2593.12     2442.35    500.01 o 
 -14   7   2     2107.82     2270.73    451.45 o 
 -13   7   2      218.26      317.66    156.76 o 
 -12   7   2      197.09      277.69    144.98 o 
 -11   7   2     3019.65     3192.71    297.92 o 
 -10   7   2     1949.88     1333.82    139.77 o 
  -9   7   2      828.55      818.49    105.25 o 
  -8   7   2     8453.74     8529.37    433.25 o 
  -7   7   2     1362.86     1311.95    159.67 o 
  -6   7   2    10854.81     9962.70    356.61 o 
  -5   7   2    12070.37    11218.54    740.34 o 
  -4   7   2    16497.70    15424.41    452.26 o 
  -3   7   2    23979.53    21486.47    958.95 o 
  -2   7   2    17163.22    17104.09    512.65 o 
  -1   7   2    17192.73    15819.58    505.77 o 
   0   7   2     9954.06    10477.05    404.13 o 
   1   7   2    46040.30    45492.72    548.63 o 
   2   7   2    10753.42    11312.57    280.54 o 
   3   7   2      652.50      939.86    142.33 o 
   4   7   2      240.63      484.55     61.35 o 
   5   7   2      457.06      404.71     77.01 o 
   6   7   2    13754.43    14174.02    339.16 o 
   7   7   2      432.17      393.22     57.65 o 
   8   7   2     1619.40     2258.56    186.25 o 
   9   7   2      581.24      446.50     62.00 o 
  10   7   2     1082.72     1003.98    127.48 o 
  11   7   2      289.55      313.55     58.28 o 
  12   7   2      183.30      357.36     63.41 o 
  13   7   2     1520.91     1353.28    169.34 o 
  14   7   2     2647.07     2005.57    253.71 o 
  15   7   2     1550.83     1304.84    173.46 o 
  16   7   2     1512.24     1402.85    294.47 o 
  17   7   2      508.24      520.94    164.48 o 
  18   7   2     3829.67     3264.03    478.30 o 
 -18   8   2     2378.17     2298.62    598.84 o 
 -17   8   2     2660.40     2258.04    519.01 o 
 -16   8   2     1801.70     1854.67    389.20 o 
 -15   8   2      518.87      519.79    188.49 o 
 -14   8   2     2351.50     2155.43    458.27 o 
 -13   8   2      722.38      843.26    610.84 o 
 -12   8   2     2962.79     2616.26    259.54 o 
 -11   8   2     1141.99     1170.72    171.93 o 
 -10   8   2      702.14     1169.10    127.80 o 
  -9   8   2     3315.63     3184.09    269.12 o 
  -8   8   2     1053.20     1298.99    107.51 o 
  -7   8   2    18862.83    17046.51    476.30 o 
  -6   8   2     1168.12     2191.16    351.09 o 
  -5   8   2     6315.13     6200.83    435.41 o 
  -4   8   2     1030.51     2041.32    242.50 o 
  -3   8   2    35768.03    36038.97   1229.55 o 
  -2   8   2     4730.65     4785.64    402.33 o 
  -1   8   2     2976.41     2890.01    233.14 o 
   0   8   2      210.37      386.49     84.67 o 
   1   8   2    80703.78    81862.96    715.52 o 
   2   8   2    13719.49    13222.02    266.52 o 
   3   8   2    37950.68    35474.26    412.74 o 
   4   8   2      107.92      115.52     69.47 o 
   5   8   2    16500.69    14925.58    358.35 o 
   6   8   2     7402.68     7463.06    202.86 o 
   7   8   2     8041.76     7647.06    198.97 o 
   8   8   2     4870.85     5729.67    245.73 o 
   9   8   2     1217.95     1101.34     97.51 o 
  10   8   2     3844.88     3821.08    177.19 o 
  11   8   2     2666.10     2186.28    194.86 o 
  12   8   2     4471.54     4174.12    266.32 o 
  13   8   2     1620.10     1171.82    150.01 o 
  14   8   2     1360.98     1363.91    171.25 o 
  15   8   2      491.72      269.21    129.97 o 
  16   8   2     4640.86     4443.47    782.56 o 
  17   8   2      979.38      672.82    296.33 o 
  18   8   2     1018.73      551.75    469.08 o 
 -18   9   2     1797.62     1646.12    526.34 o 
 -17   9   2     6644.10     7272.28   1222.22 o 
 -16   9   2     9887.29     9599.10   1434.22 o 
 -15   9   2      734.61      560.77    215.31 o 
 -14   9   2    14361.01    13762.60   1164.54 o 
 -13   9   2     9460.77     9721.47   1325.31 o 
 -12   9   2    25052.71    25793.30    716.40 o 
 -11   9   2     5274.02     5676.32    711.93 o 
 -10   9   2    11957.25    13336.83    489.99 o 
  -9   9   2        6.96      212.22     74.89 o 
  -8   9   2    31616.95    31137.23    635.63 o 
  -7   9   2     1533.53     1416.10    193.26 o 
  -6   9   2    19658.25    18020.66    499.08 o 
  -5   9   2     2116.65     1541.91    227.17 o 
  -4   9   2     6780.97     6554.24    239.89 o 
  -3   9   2    22325.63    24381.19    904.74 o 
  -2   9   2    25266.89    23647.96    569.44 o 
  -1   9   2    39013.90    40279.93    573.53 o 
   0   9   2    34493.86    32600.03    481.99 o 
   1   9   2    78599.53    75997.43    615.03 o 
   2   9   2    46818.82    45118.07    930.42 o 
   3   9   2    33619.79    30546.90    371.01 o 
   4   9   2     1317.79      813.43    114.83 o 
   5   9   2    44648.41    44360.97    775.27 o 
   6   9   2    30062.73    29578.98    615.64 o 
   7   9   2    27987.85    27297.96    521.94 o 
   8   9   2    14888.81    14843.64    310.13 o 
   9   9   2     5559.97     5801.11    299.55 o 
  10   9   2     4304.69     4560.99    362.59 o 
  11   9   2    23070.34    23445.67    576.37 o 
  12   9   2     2961.96     2296.59    227.71 o 
  13   9   2    17381.23    17574.23    501.61 o 
  14   9   2      182.57      252.65     80.04 o 
  15   9   2    18791.92    19272.63   1456.12 o 
  16   9   2       44.71      193.74    139.60 o 
  17   9   2     7936.06     6460.82    695.94 o 
  18   9   2     1620.30     1049.35    502.35 o 
 -18  10   2      626.35      803.87    312.10 o 
 -17  10   2     2786.91     3100.00    340.62 o 
 -16  10   2     2003.11     2051.64    810.06 o 
 -15  10   2      843.74      459.22    238.10 o 
 -14  10   2       74.15      200.34    168.00 o 
 -13  10   2     5134.95     6517.67   1232.29 o 
 -12  10   2      387.74      438.23    306.39 o 
 -11  10   2     1269.64     1133.14    133.15 o 
 -10  10   2       93.25      203.60     94.52 o 
  -9  10   2     3499.33     3137.00    272.51 o 
  -8  10   2     5199.05     6676.24    342.35 o 
  -7  10   2    14351.69    14614.05    453.13 o 
  -6  10   2     1034.86     1793.01    238.64 o 
  -5  10   2    16988.69    17824.18    494.09 o 
  -4  10   2      177.64      117.90     93.73 o 
  -3  10   2    24530.08    22885.59    677.82 o 
  -2  10   2     1173.31     1453.39    188.64 o 
  -1  10   2     7528.97     7153.05    320.64 o 
   0  10   2      431.68      459.01    112.56 o 
   1  10   2     4486.38     3912.01    124.18 o 
   2  10   2      716.01      748.11    117.81 o 
   3  10   2     5217.01     5469.37    193.56 o 
   4  10   2    13062.88    13409.70    709.26 o 
   5  10   2       51.06      242.70     70.09 o 
   6  10   2      391.27      289.72     68.81 o 
   7  10   2     1364.74     1657.16    142.95 o 
   8  10   2     1815.16     2377.88    198.35 o 
   9  10   2      740.62      748.36    106.80 o 
  10  10   2     9201.83     8657.99    366.06 o 
  11  10   2     2534.36     2064.59    197.70 o 
  12  10   2     1011.41      795.08    101.31 o 
  13  10   2     3594.24     3197.86    339.43 o 
  14  10   2     3481.02     3035.11    256.49 o 
  15  10   2     1178.40      976.30    454.21 o 
  16  10   2     2869.41     2594.09    565.28 o 
  17  10   2      107.27      115.82     75.48 o 
 -17  11   2       43.71      469.69    205.65 o 
 -16  11   2     3210.25     2792.31    724.00 o 
 -15  11   2       17.88      296.75    173.30 o 
 -14  11   2     1862.32     1755.99    490.03 o 
 -13  11   2       73.37      565.11    199.87 o 
 -12  11   2     6971.30     6684.10   1018.89 o 
 -11  11   2      158.60      355.24     84.53 o 
 -10  11   2    26917.90    26973.94   1076.83 o 
  -9  11   2     2828.40     2916.70    291.40 o 
  -8  11   2    14818.68    16191.13    448.16 o 
  -7  11   2     1274.84     1961.94    215.58 o 
  -6  11   2    35431.19    33293.53    688.57 o 
  -5  11   2       53.57      294.61     79.26 o 
  -4  11   2    26645.94    24344.28    744.81 o 
  -3  11   2        7.04      307.61    100.84 o 
  -2  11   2    11228.28    10767.27    343.32 o 
  -1  11   2       93.24      262.97     84.60 o 
   0  11   2     2288.31     3199.35    154.82 o 
   1  11   2       76.51      134.13     49.33 o 
   2  11   2      992.16     1456.44    154.44 o 
   3  11   2      188.26      108.28     55.67 o 
   4  11   2     4302.93     5173.36    413.00 o 
   5  11   2     3462.61     3094.47    226.61 o 
   6  11   2     1882.24     1861.72    161.22 o 
   7  11   2    12001.53    11418.49    431.01 o 
   8  11   2      609.39     1195.50    117.03 o 
   9  11   2    16271.59    16040.95    421.80 o 
  10  11   2     1289.73     1475.92    173.34 o 
  11  11   2    14109.39    13055.21    708.19 o 
  12  11   2     1289.88     1371.90    238.19 o 
  13  11   2     6178.48     5863.60    608.62 o 
  14  11   2      308.03      239.69     75.50 o 
  15  11   2     6893.08     8872.34    895.34 o 
  16  11   2      135.63      284.63    156.42 o 
  17  11   2     4155.46     3939.92    718.85 o 
 -17  12   2     3754.76     3854.78   1142.15 o 
 -16  12   2     5416.98     6429.32    769.76 o 
 -15  12   2     5677.79     5915.26    951.76 o 
 -14  12   2     2952.59     3026.08    506.37 o 
 -13  12   2    15123.42    16012.96   1293.68 o 
 -12  12   2     5014.96     5855.55    917.03 o 
 -11  12   2     2895.25     3130.60    478.44 o 
 -10  12   2      733.38      791.03    145.53 o 
  -9  12   2      417.04      537.45    155.03 o 
  -8  12   2     6835.10     6012.61    539.18 o 
  -7  12   2    14042.56    14862.06    432.04 o 
  -6  12   2     1839.99     1602.82    159.28 o 
  -5  12   2      325.28      406.04    107.94 o 
  -4  12   2     4902.22     5796.05    615.33 o 
  -3  12   2    22337.79    22847.58    674.34 o 
  -2  12   2    34102.84    32624.35    643.93 o 
  -1  12   2    26052.38    26571.63    621.95 o 
   0  12   2    64579.04    64000.52    677.23 o 
   1  12   2   124297.26   124581.24   1503.30 o 
   2  12   2    44281.04    45352.70    927.25 o 
   3  12   2    64178.68    62118.53    611.73 o 
   4  12   2    54526.68    55299.76    747.45 o 
   5  12   2    21569.06    21597.40    460.17 o 
   6  12   2    44789.95    44608.00    720.94 o 
   7  12   2    40265.65    40515.21    629.88 o 
   8  12   2     7022.51     6231.40    365.50 o 
   9  12   2     9800.65     9438.64    343.56 o 
  10  12   2     9141.18     7985.69    556.50 o 
  11  12   2     6637.79     6139.51    387.39 o 
  12  12   2    12261.71    11351.15    947.49 o 
  13  12   2       68.69      284.18    105.40 o 
  14  12   2     3717.04     3543.68    668.83 o 
  15  12   2       48.58      151.70    105.13 o 
  16  12   2     5385.17     4149.23    918.77 o 
  17  12   2     3358.12     2549.34    700.01 o 
 -17  13   2      508.27      411.13    195.45 o 
 -16  13   2     3537.83     3573.34    635.07 o 
 -15  13   2     1396.45     1713.12    356.50 o 
 -14  13   2     1339.54     1198.11    355.16 o 
 -13  13   2      600.39     1093.62    345.98 o 
 -12  13   2     6583.57     7885.54   1227.74 o 
 -11  13   2       73.35      435.49    165.67 o 
 -10  13   2     4187.38     3474.33    402.63 o 
  -9  13   2      106.13      299.02    126.51 o 
  -8  13   2    35486.10    35650.15    936.51 o 
  -7  13   2     2305.64     2458.57    216.63 o 
  -6  13   2     5119.56     5044.91    498.29 o 
  -5  13   2      472.67      708.01    126.62 o 
  -4  13   2    27711.98    27233.76    773.64 o 
  -3  13   2     3125.04     3312.25    283.89 o 
  -2  13   2     1842.07     2268.31    260.56 o 
  -1  13   2     3281.69     3338.76    366.82 o 
   0  13   2      518.85      315.13     76.58 o 
   1  13   2      168.02       85.52     61.11 o 
   2  13   2     2390.11     1803.11    173.00 o 
   3  13   2     3878.86     4164.86    199.09 o 
   4  13   2     4615.36     4943.73    179.00 o 
   5  13   2      161.86      355.97     60.82 o 
   6  13   2      260.84      466.12     67.49 o 
   7  13   2    15745.89    15087.87    277.07 o 
   8  13   2     4510.92     4684.15    404.25 o 
   9  13   2    10673.38    10688.03    444.39 o 
  10  13   2       41.45      197.67     96.25 o 
  11  13   2    16752.16    15064.90    561.59 o 
  12  13   2      424.39      864.33    231.09 o 
  13  13   2     4376.91     3906.93    706.40 o 
  14  13   2      420.94      717.68    193.38 o 
  15  13   2     7833.21     9491.84    704.19 o 
  16  13   2     1648.85     1596.77    430.91 o 
  17  13   2      966.75      674.67    204.01 o 
 -17  14   2     4832.05     3713.07    723.17 o 
 -16  14   2     1426.55     1345.65    282.82 o 
 -15  14   2     6872.32     6534.90   1086.41 o 
 -14  14   2     1308.52     1288.29    406.50 o 
 -13  14   2     6803.19     6419.21    950.16 o 
 -12  14   2     2442.22     2543.22    571.35 o 
 -11  14   2    27526.97    28985.29   1282.92 o 
 -10  14   2      775.12      765.62    315.12 o 
  -9  14   2    22226.24    22610.79    750.28 o 
  -8  14   2     3253.50     3684.11    312.89 o 
  -7  14   2    24104.78    23267.52    763.40 o 
  -6  14   2    14026.52    13824.92    418.51 o 
  -5  14   2    48311.40    48286.22    703.77 o 
  -4  14   2     5459.59     6098.18    443.90 o 
  -3  14   2     4792.93     5479.53    333.63 o 
  -2  14   2    16925.96    18752.82    578.28 o 
  -1  14   2      243.05      326.78     70.50 o 
   0  14   2      996.10     1157.47    110.52 o 
   1  14   2      914.90      896.62     95.84 o 
   2  14   2     1235.10     1288.16    114.80 o 
   3  14   2      293.29      378.96     83.49 o 
   4  14   2     9140.30     9320.40    240.89 o 
   5  14   2     1960.88     2628.91    210.06 o 
   6  14   2    11737.47    11774.57    227.82 o 
   7  14   2     5839.44     5686.90    526.71 o 
   8  14   2    59170.29    60467.64    734.46 o 
   9  14   2      300.86      297.26     65.28 o 
  10  14   2    35123.91    37310.46    786.74 o 
  11  14   2      699.05      694.68    329.84 o 
  12  14   2    15928.71    15864.83    945.95 o 
  13  14   2     1656.70     1088.43    287.30 o 
  14  14   2     9313.24     9729.98   1462.26 o 
  15  14   2      317.06      359.05    234.69 o 
  16  14   2     3064.30     2210.83    458.31 o 
  17  14   2     1007.69     1050.43    290.29 o 
 -17  15   2     9466.85     8257.60   1179.68 o 
 -16  15   2     1592.06     1794.76    218.99 o 
 -15  15   2     8574.87     8399.28   1078.66 o 
 -14  15   2     3772.67     3176.45    687.95 o 
 -13  15   2     5707.84     6123.45   1071.00 o 
 -12  15   2     2903.37     3635.40    534.26 o 
 -11  15   2     2070.36     2325.58    354.19 o 
 -10  15   2      911.46     1149.69    312.69 o 
  -9  15   2     5550.32     4947.39    511.99 o 
  -8  15   2     3622.94     3337.08    377.56 o 
  -7  15   2     7872.02     8013.74    510.74 o 
  -6  15   2     7332.14     7749.90    492.04 o 
  -5  15   2     7944.44     7466.41    330.53 o 
  -4  15   2    13548.75    13915.57    598.66 o 
  -3  15   2    28934.95    29542.32    677.76 o 
  -2  15   2    30448.23    30440.71    662.54 o 
  -1  15   2    66873.07    71522.57    755.43 o 
   0  15   2    55963.78    54871.18    891.98 o 
   1  15   2    45370.79    47952.05    889.82 o 
   2  15   2    48705.43    48650.27    797.03 o 
   3  15   2    51924.89    50912.12    524.86 o 
   4  15   2    12873.66    12105.50    299.29 o 
   5  15   2    35150.03    34126.27    658.73 o 
   6  15   2    29358.92    29149.39    505.25 o 
   7  15   2    17925.80    19458.58    411.11 o 
   8  15   2    10351.73     9647.56    434.88 o 
   9  15   2     2238.56     2707.11    265.94 o 
  10  15   2     7755.76     8798.68    736.95 o 
  11  15   2     2986.70     3964.04    528.89 o 
  12  15   2     2089.64     1827.54    329.31 o 
  13  15   2     2850.55     3644.11    614.20 o 
  14  15   2       52.73      192.43     97.40 o 
  15  15   2     1068.22     1157.60    268.79 o 
  16  15   2     1842.89     1871.10    614.18 o 
 -16  16   2      627.39      398.28    276.12 o 
 -15  16   2     1744.25     1194.70    237.14 o 
 -14  16   2     1405.50     1661.23    426.07 o 
 -13  16   2     5687.39     6552.08    879.67 o 
 -12  16   2      101.95      270.58    194.10 o 
 -11  16   2    18880.48    18918.96    974.09 o 
 -10  16   2      453.92      729.28    186.08 o 
  -9  16   2    25828.30    26788.00    871.84 o 
  -8  16   2     8522.70     7340.89    638.45 o 
  -7  16   2    45686.89    46782.22    687.98 o 
  -6  16   2     1410.99     1333.92    209.84 o 
  -5  16   2    14469.03    13808.21    595.87 o 
  -4  16   2     1495.37     1693.73    169.92 o 
  -3  16   2    14331.54    13405.43    463.45 o 
  -2  16   2    13389.30    14103.66    421.82 o 
  -1  16   2     2082.28     2667.82    250.14 o 
   0  16   2      742.33      688.42     98.45 o 
   1  16   2    12185.53    14193.17    350.12 o 
   2  16   2     2006.50     2627.72    220.85 o 
   3  16   2     8163.83     7140.26    165.25 o 
   4  16   2      153.22      455.32     92.58 o 
   5  16   2    14105.62    16426.41    292.90 o 
   6  16   2     5487.98     5458.44    320.51 o 
   7  16   2     3925.32     4139.53    291.67 o 
   8  16   2    16879.10    18080.37    430.87 o 
   9  16   2     1169.51     1235.35    185.57 o 
  10  16   2    20479.62    19313.40    717.47 o 
  11  16   2     1304.46     1421.09    310.46 o 
  12  16   2    10943.76    10482.35    872.99 o 
  13  16   2       69.59      251.44     94.44 o 
  14  16   2    11907.97    11376.73   1107.31 o 
  15  16   2     4397.89     4540.56    566.09 o 
  16  16   2     8255.38     5978.81   1755.17 o 
 -16  17   2     3741.02     3346.53    764.43 o 
 -15  17   2      143.53      198.12    216.95 o 
 -14  17   2     8899.63     8484.75   1221.19 o 
 -13  17   2      650.22     1015.75    285.08 o 
 -12  17   2    13470.07    12245.15    852.62 o 
 -11  17   2       15.46      635.27    242.59 o 
 -10  17   2    40799.18    43891.54   1672.59 o 
  -9  17   2     7042.36     7868.93    959.14 o 
  -8  17   2    24122.59    22387.15    925.80 o 
  -7  17   2     4783.30     5277.96    406.42 o 
  -6  17   2    41363.45    43635.62    888.43 o 
  -5  17   2    17734.00    18157.03    761.51 o 
  -4  17   2    29003.29    26276.46    627.09 o 
  -3  17   2     7480.74     7040.64    536.52 o 
  -2  17   2     8318.21     8482.92    278.20 o 
  -1  17   2     4022.80     4173.66    285.48 o 
   0  17   2      573.87      878.38    107.33 o 
   1  17   2     1009.68     1176.83    134.82 o 
   2  17   2     9963.91    10638.57    336.97 o 
   3  17   2      658.61      970.42    135.75 o 
   4  17   2      281.90      342.19     67.05 o 
   5  17   2     1490.44     1535.86    154.09 o 
   6  17   2    22652.18    21025.18    608.97 o 
   7  17   2    12811.43    11795.74    512.94 o 
   8  17   2      406.48      387.41     96.14 o 
   9  17   2    20075.95    21281.16    944.75 o 
  10  17   2     2054.93     2165.42    286.50 o 
  11  17   2    14502.21    15385.96    909.29 o 
  12  17   2      400.96      486.18    179.92 o 
  13  17   2    15868.04    17988.55   1363.27 o 
  14  17   2        6.18      364.02    133.94 o 
  15  17   2     8442.56     8545.72   1399.28 o 
  16  17   2      628.42      453.19    146.49 o 
 -16  18   2     9784.33     7464.01   1291.82 o 
 -15  18   2      870.39     1643.52    329.61 o 
 -14  18   2    11066.70    11261.93    761.72 o 
 -13  18   2     2000.71     2743.72    808.75 o 
 -12  18   2     9575.71    10450.04   1270.58 o 
 -11  18   2     2731.94     3058.20    491.98 o 
 -10  18   2     3004.41     4391.68    630.43 o 
  -9  18   2     3549.99     4158.38    526.41 o 
  -8  18   2     2666.30     2676.46    286.85 o 
  -7  18   2    11803.56    11091.06    494.19 o 
  -6  18   2     1781.80     2083.90    194.17 o 
  -5  18   2    26253.56    25295.65    843.32 o 
  -4  18   2    22787.57    22422.21    661.10 o 
  -3  18   2    17963.17    18164.97    526.37 o 
  -2  18   2    24479.55    24254.86    502.94 o 
  -1  18   2    31723.96    33088.11    579.90 o 
   0  18   2    41685.72    42770.41    590.20 o 
   1  18   2    38574.02    39053.08    582.66 o 
   2  18   2    27480.59    27686.52    494.19 o 
   3  18   2    43050.27    43356.75    851.43 o 
   4  18   2    21484.41    22899.50    499.42 o 
   5  18   2    17897.17    18034.26    397.97 o 
   6  18   2    10606.38    10296.77    369.66 o 
   7  18   2    15962.69    16542.16    436.53 o 
   8  18   2      721.41      554.24    145.39 o 
   9  18   2    20715.60    20863.31    642.42 o 
  10  18   2     2350.55     2422.94    303.93 o 
  11  18   2     5969.40     4472.63    418.12 o 
  12  18   2      407.50      557.00    169.03 o 
  13  18   2     1321.06     1165.60    285.62 o 
  14  18   2     1447.29     1088.31    277.69 o 
  15  18   2      947.59     1050.22    275.39 o 
  16  18   2     1308.36     1190.61    447.94 o 
 -15  19   2     1930.00     1676.02    414.50 o 
 -14  19   2     5730.37     6110.65    998.09 o 
 -13  19   2     2286.52     1727.63    612.02 o 
 -12  19   2    13532.92    12764.81   1642.72 o 
 -11  19   2       48.69      145.29    145.38 o 
 -10  19   2    19423.25    19555.74    855.20 o 
  -9  19   2      981.80      850.89    153.50 o 
  -8  19   2    28378.55    27532.44    716.60 o 
  -7  19   2     9173.12     9173.50    440.51 o 
  -6  19   2    12184.53    12391.68    503.68 o 
  -5  19   2     3375.37     3799.20    337.42 o 
  -4  19   2     9184.74     9722.42    575.29 o 
  -3  19   2    12683.49    13149.98    550.41 o 
  -2  19   2      852.01     1138.16    138.06 o 
  -1  19   2    14103.82    13872.80    349.55 o 
   0  19   2     1041.23     1264.95    129.02 o 
   1  19   2      546.72      616.97     84.90 o 
   2  19   2      781.25      995.41    128.12 o 
   3  19   2      470.08      641.30     89.51 o 
   4  19   2     6841.48     7337.24    274.87 o 
   5  19   2    10394.34    10082.86    415.04 o 
   6  19   2     1685.95     1298.15     99.25 o 
   7  19   2    14027.20    12974.59    609.90 o 
   8  19   2     6430.24     7570.99    633.66 o 
   9  19   2    31050.07    29851.86    884.68 o 
  10  19   2      778.56      963.52    294.13 o 
  11  19   2    13381.97    13821.45   1280.93 o 
  12  19   2      198.84      426.63    467.93 o 
  13  19   2    12472.96    12068.65   1129.52 o 
  14  19   2        1.78        7.72    172.01 o 
  15  19   2     8287.29     7913.35    625.06 o 
 -15  20   2     2911.98     2421.44    405.76 o 
 -14  20   2       90.07      355.45    140.02 o 
 -13  20   2     5441.38     5217.83    603.36 o 
 -12  20   2      647.69      465.12    134.69 o 
 -11  20   2    15281.80    15451.46    919.93 o 
 -10  20   2      396.97      426.63    112.97 o 
  -9  20   2    22912.40    22647.06   1204.79 o 
  -8  20   2      301.50      401.86    118.80 o 
  -7  20   2    32884.62    31808.11    901.78 o 
  -6  20   2     3771.26     4043.01    317.08 o 
  -5  20   2    53358.19    52002.34    810.12 o 
  -4  20   2     1490.06     1573.85    170.02 o 
  -3  20   2    20239.53    21430.95    584.40 o 
  -2  20   2      346.28      414.41     73.21 o 
  -1  20   2    12715.80    12427.70    620.78 o 
   0  20   2     3609.22     4502.52    297.37 o 
   1  20   2     2795.04     2572.32    226.23 o 
   2  20   2      345.11      502.84     80.81 o 
   3  20   2       87.79      244.41     76.87 o 
   4  20   2     1421.19     1256.11    195.27 o 
   5  20   2     6652.91     6177.77    388.09 o 
   6  20   2     1524.13     1519.84    128.68 o 
   7  20   2     4791.84     4734.74    396.13 o 
   8  20   2     3945.21     4236.54    364.75 o 
   9  20   2      475.98      272.24     69.42 o 
  10  20   2    11423.70    12427.39    888.62 o 
  11  20   2     1188.62      813.63    471.23 o 
  12  20   2    18286.00    19204.63    861.35 o 
  13  20   2       70.09      353.34    282.65 o 
  14  20   2    16958.94    18682.38    850.06 o 
  15  20   2      243.22      280.88    115.64 o 
 -15  21   2    10471.79     9713.98    884.97 o 
 -14  21   2     2575.66     1797.64    302.99 o 
 -13  21   2     5642.89     4696.56    639.86 o 
 -12  21   2     1150.19      949.09    227.69 o 
 -11  21   2     3401.69     3174.85    399.59 o 
 -10  21   2     1349.72     1224.70    231.77 o 
  -9  21   2      140.35      354.66    139.74 o 
  -8  21   2     1078.56     1087.65    199.21 o 
  -7  21   2     2961.07     3150.18    446.01 o 
  -6  21   2     2711.74     2645.22    287.22 o 
  -5  21   2     6236.51     6014.88    539.70 o 
  -4  21   2    13427.53    13331.96    885.76 o 
  -3  21   2    21760.24    21092.76    573.72 o 
  -2  21   2    15985.33    15809.24    487.71 o 
  -1  21   2    18404.86    18997.11    438.80 o 
   0  21   2    33167.91    33337.84    604.14 o 
   1  21   2    33273.05    32732.27    655.82 o 
   2  21   2    40752.45    39733.70    741.36 o 
   3  21   2    13896.10    14505.12    512.32 o 
   4  21   2    66426.68    66967.95   1614.80 o 
   5  21   2    27521.29    27715.91    871.27 o 
   6  21   2    16024.47    15325.29    813.46 o 
   7  21   2    13314.18    13891.21    426.59 o 
   8  21   2    23875.73    24091.88    655.79 o 
   9  21   2    10381.08    10511.16    855.33 o 
  10  21   2     2171.71     2166.69    705.68 o 
  11  21   2     2208.20     2256.14    455.20 o 
  12  21   2      375.75      534.29    197.58 o 
  13  21   2      262.72      408.12    265.57 o 
  14  21   2     2046.13     1724.42    638.53 o 
  15  21   2      366.99      666.13    189.67 o 
 -14  22   2     2202.09     1941.56    455.29 o 
 -13  22   2    11005.34    11019.90   1613.47 o 
 -12  22   2     1477.29     1504.30    356.59 o 
 -11  22   2     6809.20     7599.45    850.71 o 
 -10  22   2     1661.21     1909.13    343.83 o 
  -9  22   2    23972.38    25048.10    855.38 o 
  -8  22   2      895.96      876.68    197.77 o 
  -7  22   2    10114.23    10092.61    841.50 o 
  -6  22   2     2306.80     2685.14    363.69 o 
  -5  22   2     6567.65     6228.88    620.18 o 
  -4  22   2     4658.08     4886.73    363.49 o 
  -3  22   2     8009.46     6804.21    561.30 o 
  -2  22   2    14757.53    16193.57    594.81 o 
  -1  22   2     3630.15     3551.23    293.02 o 
   0  22   2     8327.01     8254.95    375.51 o 
   1  22   2      730.66      665.93    267.66 o 
   2  22   2     4092.91     3592.14    350.56 o 
   3  22   2      154.28      464.48     91.00 o 
   4  22   2       24.55      131.16    116.51 o 
   5  22   2     2305.95     2200.14    256.58 o 
   6  22   2     6017.89     6843.08    399.96 o 
   7  22   2     6369.31     6795.83    522.14 o 
   8  22   2     2156.95     1936.62    149.01 o 
   9  22   2     3128.25     2895.37    346.22 o 
  10  22   2     9445.80    11611.38   1036.27 o 
  11  22   2     2716.02     1914.46    318.26 o 
  12  22   2     7539.21     6610.96    708.60 o 
  13  22   2       80.38      280.92    123.32 o 
  14  22   2     9613.93     9500.43   1273.77 o 
 -14  23   2     5847.88     5684.96   1192.78 o 
 -13  23   2      308.82      314.40    110.90 o 
 -12  23   2     9160.50     9547.48    851.81 o 
 -11  23   2     3070.62     2930.79    463.76 o 
 -10  23   2    12896.54    12876.85   1015.50 o 
  -9  23   2      172.79      188.69    109.97 o 
  -8  23   2    11344.11    11029.08    613.36 o 
  -7  23   2      894.07     1063.16    155.98 o 
  -6  23   2    22366.37    21245.16   1416.31 o 
  -5  23   2     6742.90     6174.68    802.57 o 
  -4  23   2     8938.50     8768.25    643.24 o 
  -3  23   2     4456.09     4284.53    282.66 o 
  -2  23   2    17327.74    15928.51    638.27 o 
  -1  23   2      811.25     1000.74    129.86 o 
   0  23   2    20345.72    20225.88    642.45 o 
   1  23   2     8247.83     8056.87    528.73 o 
   2  23   2     2731.46     2118.32    212.62 o 
   3  23   2      748.86      595.44    198.83 o 
   4  23   2      368.14      375.80    120.13 o 
   5  23   2      933.71     1017.91    185.69 o 
   6  23   2     2803.63     2807.01    255.65 o 
   7  23   2    13117.28    13074.65    715.82 o 
   8  23   2     2083.54     1740.69    188.20 o 
   9  23   2     8530.66     8146.78    682.90 o 
  10  23   2     6488.59     5806.11    773.48 o 
  11  23   2    16074.40    17014.72   1516.22 o 
  12  23   2     1931.21     2197.51    324.77 o 
  13  23   2    20146.20    20918.59   1313.39 o 
  14  23   2        2.92      162.38    113.83 o 
 -13  24   2     1638.00     1725.48    602.16 o 
 -12  24   2     4608.67     4632.70    717.11 o 
 -11  24   2     2546.34     2510.40    432.16 o 
 -10  24   2     4255.40     4366.89    493.09 o 
  -9  24   2      941.88     1008.23    176.99 o 
  -8  24   2        8.16      345.73    196.20 o 
  -7  24   2      386.26      549.84    147.17 o 
  -6  24   2     1812.58     2516.98    463.15 o 
  -5  24   2     5632.38     7191.28   1088.60 o 
  -4  24   2    11944.66    13292.79    617.93 o 
  -3  24   2     2139.49     2667.52    256.19 o 
  -2  24   2    17615.78    16735.03    681.37 o 
  -1  24   2    12866.30    12340.10    721.64 o 
   0  24   2    17122.59    17508.55    638.36 o 
   1  24   2    18996.14    17826.88    764.71 o 
   2  24   2    23390.82    22711.00    797.14 o 
   3  24   2    47587.70    45869.92   1316.11 o 
   4  24   2    10772.60    11087.81    641.08 o 
   5  24   2    32807.51    32159.37   1040.44 o 
   6  24   2    12811.56    12471.64    704.91 o 
   7  24   2    15893.87    16244.69    913.86 o 
   8  24   2     8413.26     8114.93    649.74 o 
   9  24   2    11698.61    11564.98    915.98 o 
  10  24   2     3436.07     3131.28    427.38 o 
  11  24   2      730.34      674.05    295.48 o 
  12  24   2      571.92      305.28     95.35 o 
  13  24   2      431.99      957.15    262.02 o 
 -13  25   2      172.89      180.49    224.00 o 
 -12  25   2     6997.50     7306.32   1059.17 o 
 -11  25   2      139.17      329.19    120.21 o 
 -10  25   2     8353.68     8809.18    779.52 o 
  -9  25   2     1919.85     1961.01    263.42 o 
  -8  25   2    17918.82    18584.26   1126.55 o 
  -7  25   2      226.18      485.43    161.48 o 
  -6  25   2    11578.91    13046.57   1292.48 o 
  -5  25   2     1631.00     1320.79    226.99 o 
  -4  25   2    14962.91    15676.68   1978.36 o 
  -3  25   2      299.50      455.89    175.92 o 
  -2  25   2     4145.44     4287.05    340.13 o 
  -1  25   2     2283.79     2441.35    296.32 o 
   0  25   2     5750.01     5139.28    435.99 o 
   1  25   2      122.41      283.00     93.40 o 
   2  25   2      199.93      342.61     99.95 o 
   3  25   2     1297.73     1467.66    225.71 o 
   4  25   2     2189.70     1944.68    303.00 o 
   5  25   2      544.47      592.56    151.96 o 
   6  25   2     3968.17     3354.17    501.25 o 
   7  25   2      293.87      242.07    102.20 o 
   8  25   2     2148.98     2039.72    234.11 o 
   9  25   2     1039.01      973.01    195.92 o 
  10  25   2     2916.53     1468.59    644.28 o 
  11  25   2     5018.85     3925.90    484.16 o 
  12  25   2       22.15      257.44    309.99 o 
  13  25   2     7542.57     7036.75    561.24 o 
 -12  26   2      669.43      540.18    258.46 o 
 -11  26   2    15334.00    15898.48    646.48 o 
 -10  26   2     1401.86     1240.23    380.82 o 
  -9  26   2     9627.65     8567.95    786.00 o 
  -8  26   2     1207.79     1732.77    237.54 o 
  -7  26   2    22479.16    23151.58   1276.37 o 
  -6  26   2      144.87      306.81    160.48 o 
  -5  26   2    10987.21    12127.53   1033.88 o 
  -4  26   2     6255.12     6373.30    813.40 o 
  -3  26   2     4841.64     4921.59    608.13 o 
  -2  26   2      270.63      466.02    253.51 o 
  -1  26   2     7428.90     6467.39    482.14 o 
   0  26   2     3255.06     3040.52    564.20 o 
   1  26   2     2995.80     2508.89    239.52 o 
   2  26   2       32.64      218.27     67.83 o 
   3  26   2      219.73      230.96     88.97 o 
   4  26   2     2266.35     2268.78    300.06 o 
   5  26   2     1449.03     1283.96    213.25 o 
   6  26   2     5408.62     4466.83    503.04 o 
   7  26   2     1663.61     1575.15    210.29 o 
   8  26   2    10444.27    10300.33    826.26 o 
   9  26   2     1798.18     1279.82    214.95 o 
  10  26   2     5841.40     5862.66    632.58 o 
  11  26   2      154.87      201.23     89.75 o 
  12  26   2    19826.53    19965.18   1893.49 o 
 -12  27   2     2035.56     1257.26    588.26 o 
 -11  27   2     3166.87     2317.72    372.24 o 
 -10  27   2     2961.71     2650.91    400.00 o 
  -9  27   2     2214.86     1928.66    278.26 o 
  -8  27   2     2998.87     3469.61    416.55 o 
  -7  27   2      787.88      836.28    159.44 o 
  -6  27   2     8237.45     8170.16   1228.97 o 
  -5  27   2     6253.72     6599.36   1037.82 o 
  -4  27   2     6408.42     6436.61    587.01 o 
  -3  27   2    21734.45    25145.05   1144.87 o 
  -2  27   2     9919.32    12522.37   2356.17 o 
  -1  27   2    33634.05    37930.26   1491.42 o 
   0  27   2     3852.90     2837.06    676.10 o 
   1  27   2    21689.23    21792.97    529.69 o 
   2  27   2    17409.74    17646.87   1027.84 o 
   3  27   2    25439.58    23973.24    848.69 o 
   4  27   2    14865.28    13516.30   1133.15 o 
   5  27   2     8580.12     8343.16    917.38 o 
   6  27   2    11220.18     9680.73   1259.23 o 
   7  27   2    11126.77    10319.38    698.91 o 
   8  27   2     7580.70     6432.82    615.67 o 
   9  27   2     6106.43     6495.64    612.04 o 
  10  27   2     4193.06     3649.27    529.69 o 
  11  27   2     1629.76     1512.41    402.75 o 
  12  27   2       36.88      233.98     94.89 o 
 -11  28   2     4508.48     3282.73    453.08 o 
 -10  28   2      399.03      380.01    128.10 o 
  -9  28   2     6133.15     6222.36    743.77 o 
  -8  28   2      115.33      374.37    114.71 o 
  -7  28   2     7904.55     8560.36    897.56 o 
  -6  28   2     1491.51     1459.06    286.83 o 
  -5  28   2     8507.22     9486.73   1514.29 o 
  -4  28   2     1591.38     1756.69    369.33 o 
  -3  28   2     5669.23     5223.75    889.67 o 
  -2  28   2      986.49     1796.81    658.99 o 
  -1  28   2     8536.39     8692.17   1869.08 o 
   0  28   2      373.41      637.89    295.87 o 
   1  28   2     1129.70      638.95    238.35 o 
   2  28   2      724.42      548.49    163.87 o 
   3  28   2       27.03      299.50    198.44 o 
   4  28   2     1556.20     1073.81    276.84 o 
   5  28   2     1940.38     1641.70    279.24 o 
   6  28   2     1974.78     1647.60    277.87 o 
   7  28   2     1482.19     1083.47    168.91 o 
   8  28   2     1345.51     1276.74    327.54 o 
   9  28   2     1581.63     1376.81    325.05 o 
  10  28   2     5497.39     5081.33    660.30 o 
  11  28   2      630.28      457.12    341.30 o 
 -10  29   2     8655.84     7549.70    898.50 o 
  -9  29   2       82.50      233.72    105.51 o 
  -8  29   2    12420.31    12576.82    622.01 o 
  -7  29   2      180.36      275.21     94.68 o 
  -6  29   2    15629.50    15458.44   1176.69 o 
  -5  29   2      856.02     1198.62    269.93 o 
  -4  29   2     2301.35     2189.89    443.16 o 
  -3  29   2      238.03      546.13    227.15 o 
  -2  29   2     4346.46     3356.61    859.35 o 
  -1  29   2      372.30      515.65    303.79 o 
   0  29   2     1209.03     2281.11    997.91 o 
   1  29   2      154.81      183.40    295.56 o 
   2  29   2       85.77      225.00    114.02 o 
   3  29   2     4775.63     4488.80   1017.28 o 
   4  29   2      338.42      183.61    121.34 o 
   5  29   2     3285.76     3287.15    744.87 o 
   6  29   2      211.11      411.32    199.72 o 
   7  29   2     7159.76     6614.47    961.69 o 
   8  29   2       25.42      316.06     83.33 o 
   9  29   2     3657.84     4318.87    703.43 o 
  10  29   2      101.16      306.23    124.14 o 
  -9  30   2     2136.99     1935.24    253.31 o 
  -8  30   2      372.31      300.44    220.05 o 
  -7  30   2     6230.11     5705.85    800.33 o 
  -6  30   2      329.69      418.46    167.67 o 
  -5  30   2     5566.93     5180.98    715.69 o 
  -4  30   2      795.76      676.59    237.58 o 
  -3  30   2     9079.60    10898.50   2206.66 o 
  -2  30   2     6571.24     5989.70   1215.98 o 
  -1  30   2     8365.46     8007.40   1740.02 o 
   0  30   2     5350.71     5759.14   1564.48 o 
   1  30   2     9310.78     8377.44   2002.98 o 
   2  30   2    11635.42    12630.65   2512.11 o 
   3  30   2    12642.55    10295.44    683.35 o 
   4  30   2     7313.93     9475.52   2295.65 o 
   5  30   2     9171.24    10653.41   2422.08 o 
   6  30   2     7821.98     6393.32   2017.37 o 
   7  30   2     4727.05     3626.96    628.85 o 
   8  30   2    11730.85    12863.65   1862.06 o 
   9  30   2     2898.92     2358.72    642.29 o 
  -8  31   2     1952.55     1625.36    238.52 o 
  -7  31   2       60.52      171.16    117.49 o 
  -6  31   2     2643.70     3062.94    436.76 o 
  -5  31   2      166.04      197.14    169.09 o 
  -4  31   2     1874.14     1781.75    494.18 o 
  -3  31   2       74.05       93.72    210.76 o 
  -2  31   2     3189.21     2842.75    713.52 o 
  -1  31   2      316.45      727.68    329.84 o 
   0  31   2      503.86     1082.22    452.36 o 
   1  31   2       15.99      600.05    326.08 o 
   2  31   2     1082.59      664.78    413.48 o 
   3  31   2      694.96     1594.95    474.85 o 
   4  31   2       48.92      227.45    332.43 o 
   5  31   2     2176.96     2124.38    681.53 o 
   6  31   2      158.41      474.28    279.81 o 
   7  31   2     2001.96     2120.50    834.98 o 
   8  31   2       20.80       85.39    107.54 o 
  -7  32   2     2785.99     2321.52    325.13 o 
  -6  32   2        1.55      172.02    114.69 o 
  -5  32   2     3630.79     2809.70    544.16 o 
  -4  32   2      166.12      367.44    243.55 o 
  -3  32   2      763.81     1133.79    353.34 o 
  -2  32   2      129.08     -103.86    293.07 o 
  -1  32   2     4459.70     4898.29   1056.07 o 
   0  32   2      207.49      994.52    263.69 o 
   1  32   2     2124.32     1757.28    453.95 o 
   2  32   2     2876.24     2686.17    736.33 o 
   3  32   2     1822.95     2027.44    843.91 o 
   4  32   2     1491.69     1002.45    384.60 o 
   5  32   2     2606.20     2240.07    631.47 o 
   6  32   2     3618.04     3601.70    842.24 o 
   7  32   2      404.41      504.67    188.49 o 
  -6  33   2     9838.45     9104.06   1543.92 o 
  -5  33   2      443.87      405.15    342.94 o 
  -4  33   2     6095.20     6587.77   1476.73 o 
  -3  33   2       69.75      460.35    223.44 o 
  -2  33   2     5923.96     5399.19   1770.67 o 
  -1  33   2      480.77      704.97    285.09 o 
   0  33   2     2815.21     2920.75    549.48 o 
   1  33   2      907.35      996.63    264.44 o 
   2  33   2     1743.29      706.54    320.05 o 
   3  33   2     4671.60     5188.46    977.82 o 
   4  33   2      682.79      264.97    268.62 o 
   5  33   2     2194.03     2767.67   1003.07 o 
   6  33   2      170.66      850.72    387.25 o 
  -5  34   2      394.35      282.85    243.26 o 
  -4  34   2     1129.14     1243.04    417.35 o 
  -3  34   2     1078.36     1509.77    567.45 o 
  -2  34   2     3459.44     4018.38    892.33 o 
  -1  34   2       66.09      729.45    463.60 o 
   1  34   2      925.58      329.09    224.56 o 
   2  34   2     2898.44     2209.95    781.65 o 
   3  34   2      610.65      732.13    197.01 o 
   4  34   2      918.41      618.70    401.31 o 
  -2  35   2     2530.44     1957.15    478.44 o 
  -1  35   2     8343.02     8242.35   2320.31 o 
   0  35   2     5395.16     4548.84   1477.63 o 
   1  35   2     6793.29     6386.82   1655.55 o 
   2  35   2     4438.95     3777.87    886.66 o 
 -18   1   3      387.53      387.08    180.16 o 
 -17   1   3     4079.12     3613.74   1153.89 o 
 -16   1   3      239.49      319.25    176.57 o 
 -15   1   3     4360.29     4218.52    656.48 o 
 -14   1   3     1441.18     2222.70    395.57 o 
 -13   1   3     8401.08     7424.38   1040.66 o 
 -12   1   3     2499.98     2731.16    303.22 o 
 -11   1   3    15281.64    14626.82    857.58 o 
 -10   1   3    10155.46    10275.66    514.99 o 
  -9   1   3     4273.25     5540.01    456.97 o 
  -8   1   3    57693.24    53911.00    890.54 o 
  -7   1   3     5642.45     4726.25    396.86 o 
  -6   1   3    37449.72    35801.67    656.18 o 
  -5   1   3     1022.37     1194.01    133.30 o 
  -4   1   3    28761.84    25176.44    528.82 o 
  -3   1   3     5636.15     5967.41    347.98 o 
  -2   1   3    14572.33    14257.96    341.03 o 
  -1   1   3    15908.59    14943.17    324.53 o 
   0   1   3    71459.13    69498.55    621.99 o 
   1   1   3     2865.48     3212.22    180.46 o 
   2   1   3     9548.38     8492.25    305.95 o 
   3   1   3     1792.14     2318.03    119.25 o 
   4   1   3    33905.95    34287.67    382.60 o 
   5   1   3    11365.47    11273.26    306.84 o 
   6   1   3    26321.58    27138.86    362.06 o 
   7   1   3     4437.12     4572.72    144.41 o 
   8   1   3    21149.19    20238.88    395.42 o 
   9   1   3     9861.12     9987.96    253.20 o 
  10   1   3    12536.44    15056.59    361.51 o 
  11   1   3     6365.64     6612.35    274.36 o 
  12   1   3     6136.99     5748.19    357.57 o 
  13   1   3     5759.43     5313.52    281.99 o 
  14   1   3     2310.53     2370.21    235.18 o 
  15   1   3    11308.73    10801.51    631.52 o 
  16   1   3      225.63      731.36    231.27 o 
  17   1   3     5732.76     5980.88    783.75 o 
  18   1   3      355.78      279.29    111.44 o 
 -18   2   3     3817.44     2623.50    840.76 o 
 -17   2   3     3379.09     2501.32    541.14 o 
 -16   2   3     5025.62     4147.96    761.48 o 
 -15   2   3     2882.23     3409.84    607.84 o 
 -14   2   3     7668.10     8225.79   1165.72 o 
 -13   2   3    22887.76    23966.15   1102.42 o 
 -12   2   3     6120.54     6304.60    753.10 o 
 -11   2   3     2019.14     3042.09    305.87 o 
 -10   2   3    20412.77    20446.79    618.61 o 
  -9   2   3     3755.87     4124.79    385.32 o 
  -8   2   3      930.22     1155.60    122.95 o 
  -7   2   3    13775.29    13654.98    406.46 o 
  -6   2   3    35826.18    32680.92    611.56 o 
  -5   2   3     7816.09     6906.52    325.18 o 
  -4   2   3      805.55     1350.94    147.42 o 
  -3   2   3     3664.54     2966.00    334.47 o 
  -2   2   3     2996.69     3292.22    307.12 o 
  -1   2   3      371.28      913.83    115.24 o 
   0   2   3     1309.45     1121.09    154.14 o 
   1   2   3    80002.05    77063.27   1140.40 o 
   2   2   3    11640.37     9970.79    295.62 o 
   3   2   3     1619.39     1289.35     91.30 o 
   4   2   3      963.49     1009.35     89.96 o 
   5   2   3    11247.46     9990.79    236.07 o 
   6   2   3    31670.44    29613.60    399.70 o 
   7   2   3    37934.07    40020.41    511.46 o 
   8   2   3     5446.88     7516.16    279.62 o 
   9   2   3    16209.86    15037.08    250.96 o 
  10   2   3    21624.66    21226.91    439.36 o 
  11   2   3     7174.60     7322.02    240.12 o 
  12   2   3     2152.34     2321.04    184.55 o 
  13   2   3     5018.99     4290.56    416.67 o 
  14   2   3    14469.00    14017.58    536.38 o 
  15   2   3     2061.75     1631.32    212.25 o 
  16   2   3     4612.21     4402.65    478.52 o 
  17   2   3      754.09      590.54    251.84 o 
  18   2   3     3090.87     3738.78    541.63 o 
 -18   3   3      119.25      120.40    194.66 o 
 -17   3   3      668.64      767.10    229.58 o 
 -16   3   3      224.63      314.79    316.32 o 
 -15   3   3       23.75      -48.61    115.46 o 
 -14   3   3     1095.83      990.49    240.83 o 
 -13   3   3      898.24     1170.74    300.49 o 
 -12   3   3      737.21      811.54    429.93 o 
 -11   3   3      934.75      762.60    130.26 o 
 -10   3   3     3905.27     3368.72    341.20 o 
  -9   3   3      227.48      333.79     91.70 o 
  -8   3   3     1149.36     1415.40    132.12 o 
  -7   3   3      803.17      930.90    131.00 o 
  -6   3   3    20651.29    19478.64    524.15 o 
  -5   3   3     1785.85     1888.98    172.39 o 
  -4   3   3     1973.81     2697.25    225.19 o 
  -3   3   3       41.41      128.74     66.28 o 
  -2   3   3     4620.09     4793.57    181.76 o 
  -1   3   3    11706.96    12063.78    444.44 o 
   0   3   3     3002.78     3027.62    375.20 o 
   1   3   3     3848.41     3307.89    113.80 o 
   2   3   3    34362.11    32693.87    578.07 o 
   3   3   3      104.18      126.15     44.79 o 
   4   3   3    10951.83    10083.25    214.49 o 
   5   3   3     4497.87     4394.39    106.51 o 
   6   3   3    10818.96    11605.84    240.60 o 
   7   3   3     2578.86     2823.67    181.48 o 
   8   3   3       25.97      111.64     37.18 o 
   9   3   3      594.36      810.57     76.01 o 
  10   3   3      214.51      304.63     80.18 o 
  11   3   3     1018.82     1041.96     95.19 o 
  12   3   3     4453.42     3686.32    254.95 o 
  13   3   3     1258.16     1130.85    127.12 o 
  14   3   3     2108.59     1761.05    182.33 o 
  15   3   3      274.66      256.72     69.79 o 
  16   3   3      841.17      632.93    158.19 o 
  17   3   3      121.78      322.82    111.65 o 
  18   3   3        6.67      249.21    101.73 o 
 -18   4   3     2382.94     2425.98    785.83 o 
 -17   4   3      133.78      626.10    242.50 o 
 -16   4   3     2664.81     1885.73    475.93 o 
 -15   4   3      110.47      409.08    232.42 o 
 -14   4   3     2053.78     2112.48    452.50 o 
 -13   4   3     2147.37     2296.28    423.35 o 
 -12   4   3      961.15     1237.12    237.19 o 
 -11   4   3     4102.54     4151.33    352.04 o 
 -10   4   3      333.06      489.48    122.11 o 
  -9   4   3    23387.00    21970.32    689.24 o 
  -8   4   3     1006.39     1233.15    142.84 o 
  -7   4   3    62251.29    65090.64    761.19 o 
  -6   4   3      550.04      663.69     90.13 o 
  -5   4   3    40728.72    40287.29    722.11 o 
  -4   4   3     4404.70     3842.01    308.13 o 
  -3   4   3    77642.31    69599.63    848.29 o 
  -2   4   3        1.40      167.42     82.38 o 
  -1   4   3    17119.71    16122.45    516.19 o 
   0   4   3     5710.25     5193.17    220.31 o 
   1   4   3    35150.51    30320.76    790.29 o 
   2   4   3     1446.08     2897.15    300.59 o 
   3   4   3    36174.09    38606.47    637.35 o 
   4   4   3      293.71      463.15     48.35 o 
   5   4   3    14884.87    13858.41    258.89 o 
   6   4   3      654.59      500.29     66.35 o 
   7   4   3    17044.35    15977.80    353.34 o 
   8   4   3     8723.42     9009.05    312.17 o 
   9   4   3      536.94      701.99     76.65 o 
  10   4   3    12170.69    11314.97    280.71 o 
  11   4   3     1311.90     1234.03    144.72 o 
  12   4   3      342.74      280.15     57.35 o 
  13   4   3     1707.15     1521.59    186.78 o 
  14   4   3     4041.71     4037.00    318.57 o 
  15   4   3      183.74      233.72     76.09 o 
  16   4   3     9124.33     9956.59    598.10 o 
  17   4   3      833.27     1051.89    424.55 o 
  18   4   3     7054.23     6753.05   1317.28 o 
 -18   5   3     6034.51     5318.16    849.27 o 
 -17   5   3     8069.12     8612.74   1199.57 o 
 -16   5   3     6507.61     5731.98   1045.35 o 
 -15   5   3     8452.54     9493.91   1655.04 o 
 -14   5   3    27375.28    28077.84   1173.53 o 
 -13   5   3    12393.52    11689.88   1222.05 o 
 -12   5   3    13483.52    13994.14    932.23 o 
 -11   5   3    22638.45    24654.88   1056.64 o 
 -10   5   3     5187.90     5330.53    524.94 o 
  -9   5   3    15726.15    16090.66    602.23 o 
  -8   5   3     7448.50     7746.59    570.43 o 
  -7   5   3    25799.95    26028.31    755.63 o 
  -6   5   3     2568.76     2997.87    252.07 o 
  -5   5   3    48283.63    47779.25   1378.41 o 
  -4   5   3      405.07      383.97     71.58 o 
  -3   5   3    52016.45    49876.45    841.15 o 
  -2   5   3        1.45      192.74     63.17 o 
  -1   5   3     8092.81     7587.08    306.15 o 
   0   5   3    87257.35    83658.16    905.53 o 
   1   5   3    14941.47    15806.48    605.09 o 
   2   5   3     8906.38     9896.26    413.66 o 
   3   5   3     1510.94     1792.98    265.30 o 
   4   5   3      926.04      576.75     72.15 o 
   5   5   3    48321.65    43618.05    538.67 o 
   6   5   3    15397.47    14976.18    325.59 o 
   7   5   3    18487.39    17381.75    372.97 o 
   8   5   3    25779.63    26220.29    449.92 o 
   9   5   3    13844.60    14329.31    261.58 o 
  10   5   3    22411.09    22951.75    445.72 o 
  11   5   3    22614.94    22663.83    551.64 o 
  12   5   3    14805.24    15676.86    419.55 o 
  13   5   3    16104.61    16444.40    412.06 o 
  14   5   3    10687.45    10764.55    457.10 o 
  15   5   3     9335.44     8349.11    813.49 o 
  16   5   3     3906.70     2974.45    448.33 o 
  17   5   3      442.95      381.27    184.58 o 
  18   5   3      153.93      317.99    251.95 o 
 -18   6   3       97.42      909.03    268.25 o 
 -17   6   3     1621.72     1565.12    360.45 o 
 -16   6   3       88.90      647.37    254.25 o 
 -15   6   3     7109.05     7028.00   1120.37 o 
 -14   6   3       64.02      421.63    147.78 o 
 -13   6   3     4604.75     3696.19    641.69 o 
 -12   6   3     3779.31     3471.36    477.61 o 
 -11   6   3     5881.38     5903.74    528.58 o 
 -10   6   3     1978.02     2002.72    231.87 o 
  -9   6   3     1177.57     1687.52    194.64 o 
  -8   6   3     5174.83     6988.60    492.20 o 
  -7   6   3       97.09      165.24    126.99 o 
  -6   6   3    24836.59    26948.81    689.49 o 
  -5   6   3      230.87      952.65    186.00 o 
  -4   6   3    19151.88    20650.81    647.73 o 
  -3   6   3     9351.82    10562.17    631.45 o 
  -2   6   3     1056.58     1736.99    177.85 o 
  -1   6   3     5726.62     5775.59    437.03 o 
   0   6   3     1665.86      997.08    141.34 o 
   1   6   3    10721.67    10363.68    369.67 o 
   2   6   3    18172.29    18103.88   1093.12 o 
   4   6   3    30821.01    28783.56    448.93 o 
   5   6   3    13640.81    14271.42    329.75 o 
   6   6   3    37783.48    37020.65    622.91 o 
   7   6   3      180.42      165.60     45.88 o 
   8   6   3    14202.89    13367.65    362.95 o 
   9   6   3     2935.72     2865.05    212.80 o 
  10   6   3     3923.60     3589.73    263.98 o 
  11   6   3     6944.74     6582.15    327.46 o 
  12   6   3     6947.08     7386.27    298.18 o 
  13   6   3     2907.96     2606.87    189.80 o 
  14   6   3     1654.26     1071.56    168.46 o 
  15   6   3     6744.77     5313.76    533.33 o 
  16   6   3     1894.34     2313.09    619.56 o 
  17   6   3      243.70      244.77    127.50 o 
  18   6   3     4521.36     3842.92    637.44 o 
 -18   7   3     1336.64      779.55    310.03 o 
 -17   7   3     5637.12     5150.70   1065.11 o 
 -16   7   3      294.60      357.07    214.68 o 
 -15   7   3      373.85     1318.62    329.42 o 
 -14   7   3     2748.29     3732.41    767.28 o 
 -13   7   3     1895.70     2396.07    516.36 o 
 -12   7   3      273.53      249.42    125.17 o 
 -11   7   3     4092.77     4105.05    342.58 o 
 -10   7   3     9435.04     8620.82    896.58 o 
  -9   7   3     3174.07     2986.47    495.43 o 
  -8   7   3    39175.91    40587.13   1431.65 o 
  -7   7   3     4724.24     5709.27    409.79 o 
  -6   7   3    77462.07    72999.91    802.11 o 
  -5   7   3    16078.33    12069.49    960.51 o 
  -3   7   3     1309.63     1626.21    142.12 o 
  -2   7   3   192001.08   176873.72   4628.36 o 
  -1   7   3     2032.99     2734.09    356.61 o 
   0   7   3    92910.58    91094.91    995.31 o 
   1   7   3    31380.17    32963.13    529.08 o 
   2   7   3   166990.81   178258.30   1921.22 o 
   3   7   3     8690.14     8623.01    303.98 o 
   4   7   3   136685.16   133272.45   1186.60 o 
   5   7   3    19462.48    21363.11    483.96 o 
   6   7   3    48988.38    49761.56    844.59 o 
   7   7   3      567.89      621.64    117.52 o 
   8   7   3     2670.34     3212.50    238.95 o 
   9   7   3     2107.62     1801.87    290.24 o 
  10   7   3       32.20      255.19     73.91 o 
  11   7   3     2354.48     2088.05    197.35 o 
  12   7   3      407.11      330.14     78.35 o 
  13   7   3     1892.82     1860.15    238.34 o 
  14   7   3     5434.74     4176.61    274.34 o 
  15   7   3    10464.87     9357.98    780.41 o 
  16   7   3       72.09      318.71    129.50 o 
  17   7   3    16316.19    17517.27    638.80 o 
  18   7   3      115.07       99.10    130.76 o 
 -18   8   3     2452.72     1732.63    504.45 o 
 -17   8   3     8201.77     7757.52   1181.08 o 
 -16   8   3    13325.29    15938.29   2175.30 o 
 -15   8   3    16996.72    18398.00    644.90 o 
 -14   8   3    11848.28    12578.77   1415.33 o 
 -13   8   3    44115.48    43944.68   1215.69 o 
 -12   8   3    40483.00    45491.29   1600.91 o 
 -11   8   3    21866.70    22547.92    804.43 o 
 -10   8   3    35069.99    34520.30    547.70 o 
  -9   8   3    11107.41    11506.80    476.51 o 
  -8   8   3    47007.96    45987.04    946.77 o 
  -7   8   3     8506.85     9494.38    502.10 o 
  -6   8   3    65753.15    62765.45   1668.38 o 
  -5   8   3     1429.54     1402.29    181.71 o 
  -4   8   3    58834.24    57689.70   1354.27 o 
  -3   8   3       79.12      253.53    152.29 o 
  -2   8   3    21521.25    20237.50    774.77 o 
  -1   8   3     5725.05     6164.48    511.77 o 
   0   8   3    17770.84    15472.77    619.66 o 
   1   8   3      469.86      464.49     73.47 o 
   2   8   3    12606.44    12503.36    379.36 o 
   3   8   3     2825.16     3514.32    257.11 o 
   4   8   3    39113.03    37154.47    518.47 o 
   5   8   3     1874.29     1901.08    168.96 o 
   6   8   3    58315.21    61604.71    945.66 o 
   7   8   3    40521.22    39932.61   1070.13 o 
   8   8   3    40286.75    40451.91    554.02 o 
   9   8   3    33666.34    34553.20    546.99 o 
  10   8   3    36184.24    37905.09    505.42 o 
  11   8   3    54020.61    56405.71   1047.30 o 
  12   8   3    17208.51    17933.15    544.18 o 
  13   8   3    40451.67    38478.02    966.01 o 
  14   8   3    17363.08    16834.46    946.20 o 
  15   8   3    15645.51    16420.08   1436.18 o 
  16   8   3     2724.67     2316.70    520.35 o 
  17   8   3     3807.37     3190.65    643.81 o 
 -17   9   3       11.79      171.01    243.54 o 
 -16   9   3     9444.28     9664.79   1786.91 o 
 -15   9   3      737.07      614.83    229.41 o 
 -14   9   3    10015.67    10354.56   1490.63 o 
 -13   9   3     7824.55     7111.22    583.61 o 
 -12   9   3     9242.86    10429.78    796.79 o 
 -11   9   3    17297.80    16886.87    664.13 o 
 -10   9   3        8.95      356.65     96.95 o 
  -9   9   3    28795.60    28384.33   1048.28 o 
  -8   9   3     6399.93     5625.71    471.76 o 
  -7   9   3    23356.45    22519.72    834.34 o 
  -6   9   3    10831.96    11561.14    674.44 o 
  -5   9   3    55451.54    52461.61   1121.57 o 
  -4   9   3    54531.70    53232.19   1072.52 o 
  -3   9   3     7499.60     6580.85    757.71 o 
  -2   9   3    43815.85    42873.56   1024.71 o 
  -1   9   3    27109.53    25620.38    751.99 o 
   1   9   3     1945.34     1971.31    184.23 o 
   2   9   3    36624.46    33441.71    569.96 o 
   3   9   3    41178.56    42654.52    794.87 o 
   4   9   3     5991.37     5774.18    162.85 o 
   5   9   3    33336.83    34306.15    576.38 o 
   6   9   3       94.53      100.68     59.26 o 
   7   9   3    55182.47    56348.43    672.47 o 
   8   9   3    11130.58    11144.33    318.67 o 
   9   9   3    12959.29    13675.71    399.72 o 
  10   9   3    18573.21    17626.00    473.63 o 
  11   9   3     8176.70     8267.23    388.94 o 
  12   9   3    15971.74    16011.99    506.03 o 
  13   9   3     2732.05     2525.97    274.68 o 
  14   9   3    18379.00    17104.80    792.72 o 
  15   9   3     2024.36     2439.66    552.11 o 
  16   9   3     2412.13     2703.76    820.16 o 
  17   9   3     2631.05     2424.74    542.91 o 
 -17  10   3     4012.34     3248.74    850.46 o 
 -16  10   3     5410.05     4714.71    960.00 o 
 -15  10   3     3698.69     4434.44    764.99 o 
 -14  10   3      180.76      484.02    188.15 o 
 -13  10   3     5781.73     5889.18    770.16 o 
 -12  10   3       45.98      499.76    230.21 o 
 -11  10   3      200.43      396.93    141.98 o 
 -10  10   3    11599.71    12507.46    715.79 o 
  -9  10   3     6599.62     7617.90    567.58 o 
  -8  10   3    22762.84    21024.42    704.18 o 
  -7  10   3    50443.88    52838.66    909.90 o 
  -6  10   3    41184.79    37563.36   1142.66 o 
  -5  10   3    79683.09    80493.20   1016.41 o 
  -4  10   3    46471.21    45379.10   1227.36 o 
  -3  10   3   215088.23   222587.14   3396.31 o 
  -2  10   3    13136.15    10279.12    658.58 o 
  -1  10   3   201890.28   196435.72   5286.08 o 
   0  10   3      965.58     1256.65    130.76 o 
   1  10   3   207373.42   205640.52   2569.29 o 
   2  10   3    17097.92    18015.12    445.87 o 
   3  10   3   182184.70   188125.83   1837.84 o 
   4  10   3    48759.61    52911.17    707.70 o 
   5  10   3    68473.52    66839.67    711.58 o 
   6  10   3    37678.86    39951.05    721.19 o 
   7  10   3    11118.78    11026.65    266.32 o 
   8  10   3     6894.26     7518.89    448.09 o 
   9  10   3      136.69      329.00     99.82 o 
  10  10   3     2308.32     1953.68    238.91 o 
  11  10   3      245.17      321.11     76.90 o 
  12  10   3     2204.52     2452.73    262.30 o 
  13  10   3    14801.08    14906.21    665.90 o 
  14  10   3     8793.22     9276.66    890.67 o 
  15  10   3     4262.70     4268.25    667.58 o 
  16  10   3    29849.67    35785.31   1749.07 o 
  17  10   3     1446.01     1201.40    254.30 o 
 -17  11   3     6975.08     4466.49   1157.07 o 
 -16  11   3    21844.48    24803.83    918.73 o 
 -15  11   3     7179.32     9232.44    755.41 o 
 -14  11   3    31050.47    32117.07   1681.28 o 
 -13  11   3    24832.79    25136.19   1382.75 o 
 -12  11   3    42655.53    40219.39   1595.50 o 
 -11  11   3    35827.27    35561.25   1100.93 o 
 -10  11   3    14477.29    14410.32    761.94 o 
  -9  11   3    50751.26    51668.49   1233.50 o 
  -8  11   3    10390.33    11369.05    483.25 o 
  -7  11   3    94268.34    90642.87   2069.80 o 
  -6  11   3     1106.22      883.86    157.03 o 
  -5  11   3    53895.47    59867.24   1448.09 o 
  -4  11   3     2042.82     3636.12    329.80 o 
  -3  11   3    59106.48    60018.30    987.88 o 
  -2  11   3     2453.09     3425.45    369.99 o 
  -1  11   3      648.99     1224.89    193.84 o 
   0  11   3     4627.70     4227.12    186.19 o 
   1  11   3    17415.08    18777.68    416.12 o 
   2  11   3      108.53      131.85     40.84 o 
   3  11   3    92014.15    90828.59    795.11 o 
   4  11   3     5856.67     5820.34    156.15 o 
   5  11   3   110458.43   107970.17   1048.23 o 
   6  11   3     5592.47     5086.19    415.39 o 
   7  11   3   114623.68   112599.78   1496.13 o 
   8  11   3    22378.45    22016.36    522.09 o 
   9  11   3    59724.66    60590.96    720.84 o 
  10  11   3    42166.77    43458.98    794.78 o 
  11  11   3    42432.89    43936.69   1090.71 o 
  12  11   3    42900.35    41825.31   1745.70 o 
  13  11   3    11878.76    14305.85   1425.70 o 
  14  11   3    23276.08    23403.74   1458.05 o 
  15  11   3     2680.25     2596.39    610.93 o 
  16  11   3    16512.39    16529.45   1081.75 o 
  17  11   3        4.52      316.99    248.64 o 
 -17  12   3     7937.34     5239.61   1277.86 o 
 -16  12   3       77.75      438.56    180.34 o 
 -15  12   3    14850.60    17419.16   1324.11 o 
 -14  12   3     7024.91     5624.31   1530.52 o 
 -13  12   3    14911.93    16118.02   1527.34 o 
 -12  12   3    21374.31    22004.71   1227.61 o 
 -11  12   3    12506.25    12328.72    709.10 o 
 -10  12   3    57263.41    57754.34   1623.55 o 
  -9  12   3      652.85      794.36    202.84 o 
  -8  12   3    45636.50    47488.02    890.04 o 
  -7  12   3     5568.83     6213.40    492.66 o 
  -6  12   3    72498.26    71229.95   1017.15 o 
  -5  12   3    20336.91    20891.73    524.99 o 
  -4  12   3    35046.64    35333.34   1075.09 o 
  -3  12   3    85119.06    84669.32   1317.27 o 
  -2  12   3     3748.53     3769.11    317.53 o 
  -1  12   3    72651.54    76177.73    898.67 o 
   0  12   3     7174.71     7856.47    355.21 o 
   1  12   3    66994.05    65939.91    708.60 o 
   2  12   3    14535.79    16750.68    440.99 o 
   3  12   3    32216.16    33097.66    587.93 o 
   4  12   3    66002.34    63465.50    827.44 o 
   5  12   3     4890.80     4545.91    162.23 o 
   6  12   3    55178.25    53833.90    680.44 o 
   7  12   3      498.22      519.47     92.60 o 
   8  12   3    31309.96    30066.70    632.98 o 
   9  12   3    29083.46    29595.24    638.72 o 
  10  12   3     9901.15     9313.67    409.74 o 
  11  12   3    15454.42    14838.46    551.54 o 
  12  12   3     8430.61     8275.49    710.45 o 
  13  12   3    19791.04    21208.93   1710.65 o 
  14  12   3       36.46      160.11    122.28 o 
  15  12   3     8122.51     9705.77   1575.95 o 
  16  12   3     2149.57     2171.06    361.15 o 
  17  12   3     3533.26     3612.46   1676.85 o 
 -17  13   3     4926.48     3874.05   1268.26 o 
 -16  13   3     2245.89     1739.84    490.71 o 
 -15  13   3     2470.15     2486.82    466.81 o 
 -14  13   3     1708.98     1648.86    277.91 o 
 -13  13   3       24.46      328.55    162.92 o 
 -12  13   3     2004.92     2292.65    378.60 o 
 -11  13   3     8671.56     7599.72    974.93 o 
 -10  13   3      650.06      937.96    464.38 o 
  -9  13   3    26020.93    26551.89    822.67 o 
  -8  13   3     5305.24     5622.63    445.75 o 
  -7  13   3    24988.36    24859.46    614.03 o 
  -6  13   3    63997.42    64326.64   1042.73 o 
  -5  13   3    25740.35    24578.27   1023.27 o 
  -4  13   3   132174.19   130511.55   2123.56 o 
  -3  13   3    19615.10    22262.43    784.80 o 
  -2  13   3   232164.28   235859.11   2491.21 o 
  -1  13   3    17299.10    17959.36    492.27 o 
   0  13   3   287358.41   287159.03   3642.25 o 
   1  13   3      137.57      272.08     55.51 o 
   2  13   3   253576.41   270480.25   2427.43 o 
   3  13   3     4249.27     4335.89    251.16 o 
   4  13   3   128018.46   131160.94   1273.46 o 
   5  13   3    16799.08    16600.63    423.92 o 
   6  13   3    29785.20    28765.03    516.97 o 
   7  13   3    12719.33    12880.16    451.28 o 
   8  13   3     2561.17     2605.82    234.96 o 
   9  13   3     9220.98     9347.05    567.40 o 
  10  13   3     1156.16     1148.18    228.98 o 
  11  13   3      816.38      709.93    154.21 o 
  12  13   3    15182.16    15852.09   1347.76 o 
  13  13   3     2816.24     3091.72    609.48 o 
  14  13   3     7607.72     7123.54    921.95 o 
  15  13   3    10555.15    11303.49    754.33 o 
  16  13   3     5340.62     4499.20    886.27 o 
  17  13   3    15851.52    16052.46   1487.07 o 
 -17  14   3    11880.54    11708.55   1630.62 o 
 -16  14   3     3504.07     2919.40    650.27 o 
 -15  14   3    19861.24    19795.42    731.00 o 
 -14  14   3     6929.00     7448.33   1192.98 o 
 -13  14   3    23843.88    26782.48   1897.50 o 
 -12  14   3    24360.25    25690.51   1843.11 o 
 -11  14   3    30945.75    31353.36   1427.55 o 
 -10  14   3    32741.31    33220.86   1422.56 o 
  -9  14   3    12559.33    12475.94    565.91 o 
  -8  14   3    60548.88    59301.98    931.31 o 
  -7  14   3    11852.44    11404.03    488.35 o 
  -6  14   3    45591.96    44752.45    920.19 o 
  -5  14   3     2684.21     2110.59    249.36 o 
  -4  14   3    47062.88    49665.27   2773.03 o 
  -3  14   3     1431.51     1541.19    211.33 o 
  -2  14   3     8991.16     8833.92    365.93 o 
  -1  14   3    30763.26    31859.33    645.71 o 
   0  14   3     6163.21     5827.83    297.31 o 
   1  14   3    19119.15    17745.38    446.66 o 
   2  14   3    28990.01    29486.99    572.59 o 
   3  14   3     3185.40     3380.63    218.11 o 
   4  14   3    70374.91    74945.02    870.63 o 
   5  14   3      334.80      276.07     65.86 o 
   6  14   3    85136.06    87082.11   1165.83 o 
   7  14   3    16181.05    16027.69    423.91 o 
   8  14   3    94054.33    97065.14   1211.09 o 
   9  14   3    12667.59    11734.73    399.10 o 
  10  14   3    38252.05    39586.37    825.22 o 
  11  14   3    49861.58    52023.33   1590.48 o 
  12  14   3    13987.99    14911.69   1473.23 o 
  13  14   3    18589.08    18795.08   1314.10 o 
  14  14   3     2564.49     1820.69    375.53 o 
  15  14   3    17491.11    18254.62   1015.45 o 
  16  14   3      743.79      921.49    282.47 o 
 -16  15   3    10341.24    10720.06    860.07 o 
 -15  15   3     1225.36     1503.10    263.23 o 
 -14  15   3    11578.58    11345.65    946.49 o 
 -13  15   3     6387.52     6583.44    772.71 o 
 -12  15   3     8603.53     8955.67   1336.32 o 
 -11  15   3    11069.74    11966.08   1125.17 o 
 -10  15   3     8844.16     8416.10   1309.45 o 
  -9  15   3    39022.42    39809.24   1469.38 o 
  -8  15   3     1427.97     1512.15    175.72 o 
  -7  15   3    27876.85    25793.71    713.83 o 
  -6  15   3     3798.06     3924.08    337.74 o 
  -5  15   3    57273.44    57666.04   1257.99 o 
  -4  15   3    21138.48    22774.40   1287.63 o 
  -3  15   3     5669.81     5651.88    492.28 o 
  -2  15   3    35991.73    37926.88    776.03 o 
  -1  15   3     2541.37     2195.97    207.77 o 
   0  15   3    36089.73    36523.76    918.52 o 
   1  15   3     9882.87     8774.11    429.98 o 
   2  15   3    25587.71    25368.48    537.07 o 
   3  15   3    35324.72    33746.96    637.21 o 
   4  15   3     2365.91     3311.56    265.56 o 
   5  15   3    54028.27    54632.70    875.36 o 
   6  15   3     9664.41    10946.82    428.88 o 
   7  15   3    43156.04    45663.82    573.18 o 
   8  15   3     3049.23     2560.48    390.63 o 
   9  15   3    35552.84    35483.14    685.96 o 
  10  15   3     1233.98     1357.04    216.36 o 
  11  15   3     7338.44     7091.29    736.91 o 
  12  15   3     8075.04     7547.24    586.10 o 
  13  15   3     1101.07     1017.79    201.46 o 
  14  15   3     9353.42    11005.93    568.06 o 
  15  15   3      970.91      983.82    209.38 o 
  16  15   3     2977.49     2314.59    387.70 o 
 -16  16   3     4246.11     4250.63    691.50 o 
 -15  16   3      731.45     1000.79    352.45 o 
 -14  16   3     2835.39     3107.67    517.08 o 
 -13  16   3      133.36      408.07    181.02 o 
 -12  16   3       10.62      496.45    175.20 o 
 -11  16   3       92.35       76.25    272.72 o 
 -10  16   3      920.65     1244.86    278.91 o 
  -9  16   3     1318.05     1049.68    237.10 o 
  -8  16   3    31566.46    30842.85   1168.01 o 
  -7  16   3     8610.37     8058.64    748.35 o 
  -6  16   3     8800.38    10711.96    652.62 o 
  -5  16   3    47260.91    49912.36    946.79 o 
  -4  16   3    19420.25    17868.06    749.38 o 
  -3  16   3    74615.20    73600.81   1134.19 o 
  -2  16   3    20526.81    20273.04    581.90 o 
   0  16   3    21526.25    21847.85    517.80 o 
   1  16   3   156067.03   151879.86   1968.84 o 
   2  16   3       81.77      380.49     87.64 o 
   3  16   3    90748.66    88434.21   1184.33 o 
   4  16   3     6715.33     7267.86    176.08 o 
   5  16   3    30200.77    30014.04    657.81 o 
   6  16   3     3036.54     3277.94    205.67 o 
   7  16   3     8668.05     8588.34    350.27 o 
   8  16   3    15153.50    15913.42    591.80 o 
   9  16   3     6783.48     7028.30    325.39 o 
  10  16   3     5642.04     5205.39    486.59 o 
  11  16   3     1180.26     1604.87    199.06 o 
  12  16   3      250.75      418.31    255.12 o 
  13  16   3     1910.26     1598.48    288.09 o 
  14  16   3     7261.68     6229.15    715.77 o 
  15  16   3     3679.39     3493.04    817.40 o 
  16  16   3     7126.33     6953.52   1210.28 o 
 -16  17   3     6001.64     5672.40    939.87 o 
 -15  17   3     6066.18     5153.32   1063.99 o 
 -14  17   3     9654.02     9882.53   1128.79 o 
 -13  17   3    11722.27    13557.15   1221.20 o 
 -12  17   3    13449.75    16094.43   1133.89 o 
 -11  17   3    29059.08    29784.80   1762.84 o 
 -10  17   3    24633.23    26524.56   1348.14 o 
  -9  17   3    25334.45    26340.30   1195.72 o 
  -8  17   3    20483.54    22302.02   1264.69 o 
  -7  17   3    44869.56    44308.30    867.37 o 
  -6  17   3     6193.62     5672.97    431.91 o 
  -5  17   3     9036.66     8976.98    376.21 o 
  -4  17   3     1503.84     1171.89    172.90 o 
  -3  17   3     3979.30     4012.71    327.38 o 
  -2  17   3     6317.17     7159.84    438.64 o 
  -1  17   3      402.70      561.02     83.66 o 
   0  17   3    14889.34    15933.24    383.08 o 
   1  17   3     1704.02     1418.72    135.56 o 
   2  17   3     1770.76     1856.82    188.27 o 
   3  17   3     5627.94     5410.80    233.27 o 
   4  17   3      237.00      300.78     75.40 o 
   5  17   3    28411.48    28778.17    603.31 o 
   6  17   3     6686.95     6136.81    224.46 o 
   7  17   3    26069.53    26592.05    595.75 o 
   8  17   3     7400.07     8054.46    754.69 o 
   9  17   3    31473.03    31008.95    933.82 o 
  10  17   3    20900.57    22779.80    774.84 o 
  11  17   3    14833.88    14959.14   1009.31 o 
  12  17   3    12586.87    13864.25    648.42 o 
  13  17   3     4809.57     4245.13    583.49 o 
  14  17   3     8373.55     7824.19   1064.47 o 
  15  17   3     3099.40     3086.67    617.61 o 
  16  17   3     7021.74     7374.38   1618.40 o 
 -15  18   3     3071.20     1997.33    548.29 o 
 -14  18   3     2157.04     2675.03    457.90 o 
 -13  18   3     2969.98     2613.45    689.19 o 
 -12  18   3     1468.80     1280.05    267.91 o 
 -11  18   3     8102.64     8161.31   1177.03 o 
 -10  18   3    17949.21    16614.28   1752.49 o 
  -9  18   3    15782.73    14613.47   1374.30 o 
  -8  18   3    12990.62    15355.16   1557.87 o 
  -7  18   3     1796.09     1972.08    427.44 o 
  -6  18   3    20407.78    18271.08    565.32 o 
  -5  18   3      240.27      459.57    125.86 o 
  -4  18   3    22614.66    23032.50    672.53 o 
  -3  18   3     4111.77     4631.67    454.61 o 
  -2  18   3    15786.78    16320.89    524.71 o 
  -1  18   3     8780.54     9600.45    578.73 o 
   0  18   3    16085.17    15304.44    585.35 o 
   1  18   3    33121.90    33755.23    974.61 o 
   2  18   3     1668.74     2075.41    198.30 o 
   3  18   3    15331.62    15811.87    411.58 o 
   4  18   3      661.26      746.49     95.51 o 
   5  18   3     3356.16     3281.73    281.73 o 
   6  18   3    17824.29    18174.15    487.25 o 
   7  18   3    10672.30    11610.17    595.56 o 
   8  18   3    14489.97    15156.44    600.50 o 
   9  18   3     1297.51     1548.97    234.99 o 
  10  18   3     8073.06     8045.89    631.88 o 
  11  18   3     2147.69     1688.93    339.52 o 
  12  18   3     3921.92     3009.46    431.48 o 
  13  18   3     4136.91     3686.92    674.06 o 
  14  18   3      225.99      199.48    110.21 o 
  15  18   3     2529.16     2273.03    488.25 o 
 -15  19   3     7717.40     7308.24   1161.76 o 
 -14  19   3      332.07      782.15    267.14 o 
 -13  19   3     5103.84     5041.72    628.97 o 
 -12  19   3     1780.37     1475.38    274.39 o 
 -11  19   3     1355.54     1674.36    387.73 o 
 -10  19   3     1745.35     1942.88    569.36 o 
  -9  19   3      124.39      326.69    159.78 o 
  -8  19   3     8068.04     7122.78    792.32 o 
  -7  19   3     2489.39     2700.81    287.76 o 
  -6  19   3    26870.04    26397.64    570.58 o 
  -5  19   3     1470.96     1098.63    190.21 o 
  -4  19   3    40867.57    40253.65    882.02 o 
  -3  19   3     5933.01     6241.95    515.13 o 
  -2  19   3    36714.89    33689.75    452.48 o 
  -1  19   3     6166.66     6171.95    297.39 o 
   0  19   3    69733.96    73503.62   1093.77 o 
   1  19   3     2659.10     2386.81    264.24 o 
   2  19   3    36079.26    37199.25    539.51 o 
   3  19   3      314.74      271.68     84.74 o 
   4  19   3    33129.72    33595.58    493.99 o 
   5  19   3       39.02      204.23     79.31 o 
   6  19   3     6009.96     6008.63    379.42 o 
   7  19   3      641.06      603.15    127.97 o 
   8  19   3    27503.14    29364.16    544.36 o 
   9  19   3     1131.69     1151.94    200.85 o 
  10  19   3     3217.73     2966.82    386.08 o 
  11  19   3      543.80      403.29    368.46 o 
  12  19   3      844.00      856.39    164.17 o 
  13  19   3     7260.24     6698.01    762.26 o 
  14  19   3      374.32      588.60    224.05 o 
  15  19   3     4732.93     4549.41    909.49 o 
 -15  20   3     3141.59     3326.76    704.52 o 
 -14  20   3     2389.53     1974.99    422.21 o 
 -13  20   3     5622.23     5132.17    885.56 o 
 -12  20   3     4362.73     4768.09    611.69 o 
 -11  20   3     7292.79     6616.93    825.55 o 
 -10  20   3     9860.04     9900.23   1034.16 o 
  -9  20   3    20307.05    19874.13    570.27 o 
  -8  20   3     8418.29     8243.58    815.92 o 
  -7  20   3    11727.52    11572.15    625.00 o 
  -6  20   3    14472.27    14646.06    562.61 o 
  -5  20   3    10531.96    10748.83    746.64 o 
  -4  20   3     2679.71     3334.31    280.43 o 
  -3  20   3     4115.42     4155.73    375.73 o 
  -2  20   3     7655.22     7489.00    490.48 o 
  -1  20   3      800.43      832.74    133.26 o 
   0  20   3     1504.08     1326.85    230.90 o 
   1  20   3      982.67     1186.43    322.05 o 
   2  20   3      100.02      183.51    169.85 o 
   3  20   3     7085.29     6733.39    323.09 o 
   4  20   3     2250.42     2206.32    174.38 o 
   5  20   3     6931.43     7017.99    540.83 o 
   6  20   3    17984.53    17842.38    691.21 o 
   7  20   3     1432.31     1518.40    214.40 o 
   8  20   3    15648.13    14730.46    500.38 o 
   9  20   3     3476.50     3389.62    346.81 o 
  10  20   3    23565.50    22783.14   1029.72 o 
  11  20   3     1145.52     1174.85    219.09 o 
  12  20   3     3331.83     2954.95    387.13 o 
  13  20   3     2053.46     1316.45    429.52 o 
  14  20   3     4021.95     4188.33   1208.42 o 
  15  20   3      280.04      196.33    185.22 o 
 -14  21   3       14.05      168.36    191.28 o 
 -13  21   3      565.97      619.84    289.40 o 
 -12  21   3      746.12      601.03    231.65 o 
 -11  21   3      202.60      487.71    144.33 o 
 -10  21   3     9551.10     8408.44    960.62 o 
  -9  21   3     2788.21     2166.08    465.46 o 
  -8  21   3     5642.86     5620.27    542.15 o 
  -7  21   3      749.05     1075.46    178.62 o 
  -6  21   3     8001.31     7760.02    703.63 o 
  -5  21   3     1261.03     1333.37    243.55 o 
  -4  21   3     1624.69     1507.74    208.58 o 
  -3  21   3     1971.22     2165.39    227.69 o 
  -2  21   3      309.53      382.41     87.45 o 
  -1  21   3     5986.31     5079.41    313.47 o 
   0  21   3     4444.50     3967.83    326.40 o 
   1  21   3     7603.27     8465.39    452.91 o 
   2  21   3     9753.63     9857.13    443.71 o 
   3  21   3     2616.62     2388.35    215.05 o 
   4  21   3      790.21      594.80    127.77 o 
   5  21   3     1575.61     1361.50    280.69 o 
   6  21   3     8122.03     8415.33    502.36 o 
   7  21   3     3606.33     3176.58    245.17 o 
   8  21   3      360.51      566.05     96.34 o 
   9  21   3     5443.15     5487.68    503.52 o 
  10  21   3       29.44      171.04     86.94 o 
  11  21   3     1376.60      780.90    217.18 o 
  12  21   3      346.95      207.70    146.78 o 
  13  21   3      835.41      605.99    160.48 o 
  14  21   3     1159.11      670.91    230.31 o 
 -14  22   3     4461.56     4020.68   1090.33 o 
 -13  22   3     1756.14     1440.10    284.48 o 
 -12  22   3     2714.48     2341.45    366.47 o 
 -11  22   3     3547.35     3643.87    537.28 o 
 -10  22   3     2990.14     3178.53    452.36 o 
  -9  22   3     1833.91     1927.33    297.76 o 
  -8  22   3       75.00      405.76    112.17 o 
  -7  22   3     5724.09     5062.92    581.90 o 
  -6  22   3     1587.82     1964.62    269.61 o 
  -5  22   3    17977.55    17907.92    770.62 o 
  -4  22   3     5048.39     4679.79    476.23 o 
  -3  22   3     9140.73     9463.62    561.56 o 
  -2  22   3      692.47      839.38    119.78 o 
  -1  22   3    37684.47    38551.33    727.35 o 
   0  22   3      516.85      582.53    121.25 o 
   1  22   3    25044.55    24277.43    536.17 o 
   2  22   3     4711.68     5073.32    465.60 o 
   3  22   3    26147.99    25529.82    477.54 o 
   4  22   3     3708.95     3550.63    353.21 o 
   5  22   3    11472.23    12321.98    680.13 o 
   6  22   3    13423.85    13627.45   2350.15 o 
   7  22   3     8396.09     7600.15    494.17 o 
   8  22   3     7100.07     7505.87    477.43 o 
   9  22   3    12966.30    12083.76    669.77 o 
  10  22   3     5581.34     5279.52    866.49 o 
  11  22   3     1753.65     1818.26    323.60 o 
  12  22   3     8241.50     8775.78    450.48 o 
  13  22   3     2317.89     2966.99    672.09 o 
  14  22   3     4584.57     5511.90   1512.04 o 
 -13  23   3     1624.55     1276.83    258.17 o 
 -12  23   3     3211.39     2828.14    414.19 o 
 -11  23   3     2333.29     2577.05    432.26 o 
 -10  23   3     9020.22     9999.75    484.94 o 
  -9  23   3     5107.90     4945.10    692.79 o 
  -8  23   3    22774.39    23523.80    864.53 o 
  -7  23   3     4063.60     4563.48    443.46 o 
  -6  23   3    15367.09    14598.03    780.17 o 
  -5  23   3    12558.28    11287.19    852.43 o 
  -4  23   3    32216.75    32171.67    888.39 o 
  -3  23   3     2355.24     1878.02    166.55 o 
  -2  23   3    17913.86    18308.46    812.36 o 
  -1  23   3    13008.01    12554.68    708.44 o 
   0  23   3    18814.98    18300.24    805.45 o 
   1  23   3     3246.47     3108.64    423.64 o 
   2  23   3     9128.18     8748.17    726.66 o 
   3  23   3     2177.05     1980.74    280.48 o 
   4  23   3    16699.75    16482.22    747.58 o 
   5  23   3     1810.09     1965.70    303.18 o 
   6  23   3     2909.83     2787.53    464.97 o 
   7  23   3     5651.55     5562.15    476.00 o 
   8  23   3     1009.03     1056.43    157.23 o 
   9  23   3     9014.71     8209.26    764.14 o 
  10  23   3      393.36      405.11    130.17 o 
  11  23   3     8311.12     7944.79    350.24 o 
  12  23   3       52.29      205.39    152.39 o 
  13  23   3     4398.10     3945.48   1146.87 o 
 -13  24   3      610.03      443.26    191.04 o 
 -12  24   3     1205.18      607.07    150.15 o 
 -11  24   3      732.67      627.92    155.75 o 
 -10  24   3     1139.30     1511.26    228.03 o 
  -9  24   3      258.55      408.23    126.98 o 
  -8  24   3       93.77      603.66    152.00 o 
  -7  24   3     1894.98     2101.11    299.94 o 
  -6  24   3      308.43      420.80    148.06 o 
  -5  24   3      851.29     1059.19    382.48 o 
  -4  24   3      380.87      221.52    153.55 o 
  -3  24   3     1648.31     1307.56    284.80 o 
  -2  24   3      911.40     1189.76    211.15 o 
  -1  24   3     3599.61     3976.40    697.46 o 
   0  24   3     2044.22     1745.53    179.56 o 
   1  24   3       44.20      323.11     94.53 o 
   2  24   3      354.98      371.29    140.59 o 
   3  24   3     2384.10     2255.89    403.23 o 
   4  24   3       91.40      103.05     86.27 o 
   5  24   3       25.24      134.92    187.25 o 
   6  24   3       29.53       26.48     78.19 o 
   7  24   3      404.72      319.91    152.88 o 
   8  24   3     2718.68     2566.73    287.88 o 
   9  24   3      806.66      672.52    144.43 o 
  10  24   3       86.35      115.48    114.73 o 
  11  24   3      415.40      373.43    203.93 o 
  12  24   3      122.41      217.77    117.84 o 
  13  24   3     1282.96      884.88    613.67 o 
 -12  25   3     2680.25     1656.68    300.58 o 
 -11  25   3     7847.58     7599.38    959.11 o 
 -10  25   3     4875.43     4543.83    655.66 o 
  -9  25   3     8426.17     8158.41    715.78 o 
  -8  25   3     1960.97     2012.57    302.88 o 
  -7  25   3     2558.23     2503.83    339.87 o 
  -6  25   3     7984.57     8040.99    812.91 o 
  -5  25   3     3758.61     4124.70    738.16 o 
  -4  25   3     5032.67     5139.65    948.39 o 
  -3  25   3        7.73      119.81    194.55 o 
  -2  25   3    10082.07     9727.15    767.94 o 
  -1  25   3     3086.58     2438.78    317.83 o 
   0  25   3    10973.64    10947.97    827.14 o 
   1  25   3     1648.87     1460.57    256.20 o 
   2  25   3    15234.35    14579.17    700.53 o 
   3  25   3    14543.67    14081.13    795.70 o 
   4  25   3    14503.02    13708.30    786.37 o 
   5  25   3     8495.15     8467.35    993.81 o 
   6  25   3    12424.48    10835.73   1281.31 o 
   7  25   3    17988.14    17092.42   1467.86 o 
   8  25   3    12764.91    11343.12    888.06 o 
   9  25   3    10646.75    10656.35    430.03 o 
  10  25   3     8713.42     7835.20    879.18 o 
  11  25   3     8430.53     8408.68    993.25 o 
  12  25   3     4802.93     4711.47    953.16 o 
 -12  26   3      929.22      909.10    237.56 o 
 -11  26   3     3705.37     3408.54    642.40 o 
 -10  26   3       55.64      317.93     94.07 o 
  -9  26   3    12526.36    12525.17    396.73 o 
  -8  26   3       13.91      192.62    100.08 o 
  -7  26   3    19128.23    20521.34   1218.76 o 
  -6  26   3        8.24       26.30    100.44 o 
  -5  26   3    31676.93    32011.54   1612.93 o 
  -4  26   3       65.53      330.66    198.00 o 
  -3  26   3    23073.55    23781.74   1007.05 o 
  -2  26   3      221.44      256.31    169.45 o 
  -1  26   3    23116.41    21164.19    754.26 o 
   0  26   3      552.29      449.35    121.45 o 
   1  26   3    12333.35     9650.36    862.50 o 
   2  26   3      418.90      496.09    126.29 o 
   3  26   3    10265.95     8445.97    734.10 o 
   4  26   3       96.36      278.55    110.50 o 
   5  26   3     2457.34     2589.75    510.07 o 
   6  26   3       90.19      179.23    146.57 o 
   7  26   3      450.87      467.30    110.53 o 
   8  26   3      579.54      620.68    111.32 o 
   9  26   3     1410.86     1451.96    291.47 o 
  10  26   3     2907.86     2562.97    472.26 o 
  11  26   3      106.61      162.25     97.15 o 
  12  26   3     4789.20     3339.01   1202.40 o 
 -11  27   3     1896.24     1759.33    344.27 o 
 -10  27   3       80.58      136.83     83.19 o 
  -9  27   3      890.59      880.76    291.90 o 
  -8  27   3     1203.90     1135.84    253.86 o 
  -7  27   3     1342.05     1310.73    235.19 o 
  -6  27   3     5899.11     5966.84    662.82 o 
  -5  27   3      282.87      338.50    129.15 o 
  -4  27   3     1914.76     1875.97    432.00 o 
  -3  27   3       32.12      242.79    172.24 o 
  -2  27   3     8626.66     9879.65   1193.71 o 
  -1  27   3       87.45      -97.13    278.81 o 
   0  27   3     3930.46     4147.60    423.87 o 
   1  27   3     2963.92     2219.91    304.05 o 
   2  27   3     5237.87     4243.07    546.96 o 
   3  27   3     1288.15     1162.38    202.38 o 
   4  27   3      936.52      818.70    268.77 o 
   5  27   3     8188.83     7386.48   1063.36 o 
   6  27   3      250.51      248.67    137.83 o 
   7  27   3     1345.05     1118.47    204.90 o 
   8  27   3       76.06      518.20    176.64 o 
   9  27   3     2256.76     2210.25    470.15 o 
  10  27   3      682.66      424.29    330.30 o 
  11  27   3      788.57      694.02    198.54 o 
 -11  28   3     6517.25     5770.27    785.99 o 
 -10  28   3    12576.14    14516.68   1038.69 o 
  -9  28   3     1902.54     2119.63    307.36 o 
  -8  28   3     9028.92     8248.38    869.48 o 
  -7  28   3     4672.24     4892.19    767.06 o 
  -6  28   3     1329.05     1581.21    315.04 o 
  -5  28   3      869.15     1318.31    315.30 o 
  -4  28   3       33.70      111.10    172.38 o 
  -3  28   3      107.85      205.18    108.85 o 
  -2  28   3     3786.75     3674.58   1058.43 o 
  -1  28   3     1111.87     1213.93    485.96 o 
   0  28   3     5967.48     5150.56   1299.34 o 
   1  28   3      681.79      377.85    225.61 o 
   2  28   3    11215.05     9276.87   1005.99 o 
   3  28   3     8508.38     7125.99    761.43 o 
   4  28   3    11206.59    10187.55   1893.33 o 
   5  28   3    10711.91     8464.74   1405.00 o 
   6  28   3     8151.42     5733.87    960.32 o 
   7  28   3    11765.27    11573.53    733.93 o 
   8  28   3    14830.05    14047.08   1322.11 o 
   9  28   3    14900.58    15616.04   1245.13 o 
  10  28   3     3694.45     2247.28    619.35 o 
 -10  29   3     3805.38     3816.85    472.33 o 
  -9  29   3     1718.24     1162.37    220.90 o 
  -8  29   3     8852.17    10900.46   1058.53 o 
  -7  29   3      373.93      336.80    315.03 o 
  -6  29   3    21724.50    22260.07   1097.03 o 
  -5  29   3      114.48      227.84    140.90 o 
  -4  29   3    21344.97    21769.07    831.39 o 
  -3  29   3      533.73      202.16    175.22 o 
  -2  29   3    40431.61    46249.88   1266.93 o 
  -1  29   3      198.01       54.65    236.92 o 
   0  29   3    22684.66    22460.47   2044.11 o 
   1  29   3     1698.36     1939.74    630.70 o 
   2  29   3    18614.06    16208.76   1755.78 o 
   3  29   3     1417.92      681.57    284.39 o 
   4  29   3     4923.37     3967.37   1574.73 o 
   5  29   3      658.22      540.37    348.79 o 
   6  29   3     1021.00     1223.79    470.95 o 
   7  29   3       99.38      316.93    187.46 o 
   8  29   3       55.53       99.30    143.12 o 
   9  29   3        7.43      184.15    122.18 o 
  10  29   3      290.36      441.39    224.86 o 
  -9  30   3       33.19      280.52    153.87 o 
  -8  30   3     3463.89     2722.95    382.75 o 
  -7  30   3     4499.73     4066.30    475.29 o 
  -6  30   3     2505.93     2876.20    398.69 o 
  -5  30   3     8130.70     7238.19    923.25 o 
  -4  30   3      171.53      367.08    167.41 o 
  -3  30   3     6427.13     6862.71   1128.34 o 
  -2  30   3      306.36      314.84    349.93 o 
  -1  30   3    11487.98     8297.46   1684.04 o 
   0  30   3     1819.76     2197.88    715.27 o 
   1  30   3     8626.86     7044.30    980.97 o 
   2  30   3     5650.72     4883.83    973.83 o 
   3  30   3     1621.09     2509.61    571.58 o 
   4  30   3    12382.11    10728.67   2167.63 o 
   5  30   3      170.37      366.86    315.72 o 
   6  30   3     9605.62     9166.79   2083.93 o 
   7  30   3      147.19      434.25    367.20 o 
   8  30   3     4580.76     3471.72    704.57 o 
   9  30   3      444.86      843.16    232.70 o 
  -8  31   3      263.25       83.46     99.92 o 
  -7  31   3     7492.89     6535.18    710.15 o 
  -6  31   3       41.23      201.12    113.82 o 
  -5  31   3     4259.26     3841.89    572.26 o 
  -4  31   3     1070.83      768.70    216.97 o 
  -3  31   3       18.38      605.86    341.03 o 
  -2  31   3       45.31      300.95    310.67 o 
  -1  31   3     1693.29     1575.78    358.72 o 
   0  31   3      105.13      303.06    203.67 o 
   1  31   3     4268.28     4559.27    721.15 o 
   2  31   3     3729.19     3941.38    675.08 o 
   3  31   3    18346.72    20220.50   2762.47 o 
   4  31   3     9750.07     9519.09   2153.34 o 
   5  31   3     8823.44     7846.32   2054.26 o 
   6  31   3    11033.19    10265.55   2917.94 o 
   7  31   3    18504.31    19586.53   1210.77 o 
   8  31   3    11226.65    10596.98    904.87 o 
  -7  32   3    12301.27    12006.22    752.79 o 
  -6  32   3     1027.79      864.78    167.67 o 
  -5  32   3    18015.76    17387.18    904.43 o 
  -4  32   3       63.84      249.39    142.70 o 
  -3  32   3    26347.05    27203.16   1297.47 o 
  -2  32   3       22.93      369.13    266.63 o 
  -1  32   3    32081.06    31626.65   1475.03 o 
   0  32   3     1082.47      576.81    347.88 o 
   1  32   3    24177.47    29694.48   1438.37 o 
   2  32   3     1783.84     1994.24    455.56 o 
   3  32   3    10924.32     9581.37   2354.73 o 
   4  32   3     2796.02     2920.15    579.72 o 
   5  32   3     1355.72      673.37    344.38 o 
   6  32   3     2995.15     3337.97   1006.05 o 
   7  32   3       37.75       61.87    202.80 o 
  -5  33   3       78.97      186.33    124.90 o 
  -4  33   3     9947.94     9430.96   1986.54 o 
  -3  33   3      353.33      238.17    239.49 o 
  -2  33   3    10125.42    12156.05   2346.90 o 
  -1  33   3     1857.57     2592.11    610.44 o 
   0  33   3    17511.32    21219.89   3135.42 o 
   1  33   3     4978.04     5124.51    993.99 o 
   2  33   3     2929.80     3086.98    888.77 o 
   3  33   3     9356.36     7749.99   2312.83 o 
   4  33   3      711.45      175.51    147.99 o 
   5  33   3     7220.69     6324.38   1668.32 o 
  -3  34   3     1137.82      802.68    443.99 o 
  -2  34   3      862.87     1250.04    467.21 o 
  -1  34   3       28.24      650.22    282.08 o 
   0  34   3     2236.91     1789.82    447.23 o 
   1  34   3       20.09     -142.02    315.39 o 
   2  34   3    12685.42     9535.69   2020.37 o 
   3  34   3     2283.71     2106.77    936.39 o 
 -18   0   4    20926.07    21218.48   1892.54 o 
 -17   0   4     3152.05     3413.47   1043.33 o 
 -16   0   4    40178.42    44601.90   1191.33 o 
 -15   0   4    12292.97    11365.85   1488.36 o 
 -14   0   4    48410.07    56228.68   3058.11 o 
 -13   0   4    14137.55    14544.07   1017.40 o 
 -12   0   4    32252.68    38814.78   1705.43 o 
 -11   0   4    37995.08    38503.00   1171.79 o 
 -10   0   4    13135.24    14532.41    518.09 o 
  -9   0   4     7452.72     8300.44   1409.97 o 
  -8   0   4     5075.96     5450.22    667.64 o 
  -7   0   4      502.15     1164.27    489.06 o 
  -6   0   4     9182.77     7711.83    870.26 o 
  -5   0   4      936.84     1750.20    359.54 o 
  -4   0   4   126764.71   109726.30   3355.23 o 
  -3   0   4    58004.23    60793.25    819.93 o 
  -2   0   4    95670.74   100837.91   1170.23 o 
  -1   0   4   124704.66   120486.66   1312.64 o 
   0   0   4    55536.79    54061.58   1428.30 o 
   1   0   4   212488.83   218948.72   3131.57 o 
   3   0   4   315008.59   309724.63   6427.66 o 
   4   0   4     8979.29     8874.81    570.68 o 
   5   0   4   342256.69   345036.16   7069.19 o 
   6   0   4    10730.58     8178.84    214.30 o 
   7   0   4   165426.13   165633.98   2216.08 o 
   8   0   4    45283.42    46840.06    827.05 o 
   9   0   4    60129.06    65049.44   1244.73 o 
  10   0   4     5319.18     5423.24    325.74 o 
  11   0   4    31211.50    33060.44    762.63 o 
  12   0   4    32416.22    33217.63    955.05 o 
  13   0   4     7663.56     7333.20    379.60 o 
  14   0   4     1019.81      847.04    187.54 o 
  15   0   4       83.97      155.32     84.16 o 
  16   0   4     1006.01      893.71    320.04 o 
  17   0   4      618.37      958.54    338.31 o 
  18   0   4     4655.73     5189.02   1265.17 o 
 -18   1   4      404.62      401.65    156.85 o 
 -17   1   4     1463.78     2048.23    390.92 o 
 -16   1   4     2521.60     3020.80    940.23 o 
 -15   1   4     2857.55     2888.62    551.35 o 
 -14   1   4    14553.47    13309.73   1445.10 o 
 -13   1   4     1965.47     2149.92    462.71 o 
 -12   1   4    39866.39    38260.69   1337.98 o 
 -11   1   4     3014.78     3117.93    338.76 o 
 -10   1   4    24440.95    24078.92    914.85 o 
  -9   1   4    24522.34    22855.73    590.94 o 
  -8   1   4    43891.59    47186.46    785.20 o 
  -7   1   4    87330.79    83767.05   1137.30 o 
  -6   1   4    37543.53    38922.28    754.82 o 
  -5   1   4   173202.06   167168.69   2000.04 o 
  -4   1   4    23427.24    22566.94    557.83 o 
  -3   1   4   154375.55   153327.95   1191.03 o 
  -2   1   4     2610.55     4278.79    202.48 o 
  -1   1   4   102066.59    97459.23    881.31 o 
   0   1   4    13595.03    11939.44    463.28 o 
   1   1   4    48693.31    48087.65   1269.90 o 
   2   1   4    43057.23    43302.72   1126.14 o 
   3   1   4    14050.32    12155.13    777.08 o 
   4   1   4   112923.98   120238.04   2774.70 o 
   5   1   4      725.31      625.78    122.26 o 
   6   1   4    38360.04    37883.09    607.16 o 
   7   1   4    28762.91    29005.00    478.48 o 
   8   1   4     3570.67     3767.89    223.03 o 
   9   1   4    47001.99    47680.55    609.24 o 
  10   1   4      410.85      639.61    114.36 o 
  11   1   4    64686.19    65525.09   1015.89 o 
  12   1   4     1138.91      949.21     93.33 o 
  13   1   4    48228.27    49574.01   1053.66 o 
  14   1   4    14271.77    13139.60    647.92 o 
  15   1   4    25645.69    23947.33    940.68 o 
  16   1   4    13646.76    14124.12    982.13 o 
  17   1   4     2838.35     3172.72    483.13 o 
  18   1   4    11969.32    13145.13   1766.93 o 
 -18   2   4      789.70      485.14    231.08 o 
 -17   2   4      282.73      456.19    179.94 o 
 -16   2   4      313.12      437.53    198.69 o 
 -15   2   4     8382.63     8928.22   1443.25 o 
 -14   2   4     1260.02     1011.61    689.62 o 
 -13   2   4    34936.07    34435.13   1378.57 o 
 -12   2   4     2070.61     2159.50    360.98 o 
 -11   2   4    49050.17    48713.97    999.73 o 
 -10   2   4    26285.71    26849.68    835.50 o 
  -9   2   4    59428.12    56083.43   1658.57 o 
  -8   2   4    54722.20    56327.60    967.70 o 
  -7   2   4    81815.33    79889.56   2078.37 o 
  -6   2   4   123687.87   125320.97   1276.33 o 
  -5   2   4    74228.57    73708.56   1134.01 o 
  -4   2   4   198622.77   198242.55   2480.09 o 
  -3   2   4     2747.27     3874.29    322.63 o 
  -2   2   4   108485.57   105669.41    847.35 o 
  -1   2   4    12987.08    13214.02    540.94 o 
   0   2   4    12716.83    11178.40    433.58 o 
   1   2   4    50797.79    51238.61   1326.19 o 
   2   2   4    28587.14    29338.37    792.23 o 
   3   2   4   106123.56   109225.15   1705.92 o 
   4   2   4     6258.70     6011.59    232.60 o 
   5   2   4    72683.06    73215.84    691.98 o 
   6   2   4    10006.58     9246.33    316.21 o 
   7   2   4     4363.08     4857.77    165.89 o 
   8   2   4    31148.93    30488.31    468.59 o 
   9   2   4     1106.68     1095.30    107.65 o 
  10   2   4    43932.91    44462.18    471.13 o 
  11   2   4     8422.36     8487.80    398.98 o 
  12   2   4    44440.49    45900.06    905.49 o 
  13   2   4     9878.36     9445.43    393.29 o 
  14   2   4    40349.31    39211.21    858.09 o 
  15   2   4    14123.38    12884.20    736.19 o 
  16   2   4     8149.85     8980.67    503.27 o 
  17   2   4    10785.44    11540.77   1386.56 o 
  18   2   4     2041.51     1813.08    835.37 o 
 -18   3   4        2.95      441.76    375.12 o 
 -17   3   4    24052.86    26031.38    911.12 o 
 -16   3   4     3866.17     4003.90    735.38 o 
 -15   3   4    31636.46    34816.07   2203.57 o 
 -14   3   4     8554.93     9140.28   1175.29 o 
 -13   3   4    37755.87    37110.58   1675.39 o 
 -12   3   4    20664.86    19855.78    971.17 o 
 -11   3   4     8862.55     8985.94    820.71 o 
 -10   3   4    30634.40    33432.05    948.77 o 
  -9   3   4     1080.08     1217.27    283.07 o 
  -8   3   4     6048.86     7204.52    575.88 o 
  -7   3   4      275.48      370.56    125.46 o 
  -6   3   4     2339.81     2703.89    285.94 o 
  -5   3   4    33559.11    35887.21    650.29 o 
  -4   3   4     6915.05     5984.81    414.78 o 
  -3   3   4    66003.98    62559.58    864.69 o 
  -2   3   4    52767.30    51669.57    852.03 o 
  -1   3   4    11843.11    11004.75    381.02 o 
   0   3   4   334802.59   327688.84   4625.14 o 
   1   3   4     6737.79     6817.06    371.76 o 
   2   3   4   220254.53   210682.64   2932.50 o 
   3   3   4     1496.22     1733.17     72.09 o 
   4   3   4   276077.44   281095.63   4539.07 o 
   5   3   4      892.37     1267.69    111.04 o 
   6   3   4   232372.95   229259.02   1653.91 o 
   7   3   4    22400.32    24283.96    412.11 o 
   8   3   4    96388.77   100796.73   1106.87 o 
   9   3   4    11889.79    13705.16    283.83 o 
  10   3   4    43498.04    43328.73    482.63 o 
  11   3   4    15869.63    16979.62    461.12 o 
  12   3   4     7576.66     7445.58    281.34 o 
  13   3   4    13566.02    13154.00    547.04 o 
  14   3   4     1213.75      967.22    235.37 o 
  15   3   4       65.35      121.84     66.17 o 
  16   3   4      202.28      320.18    168.33 o 
  17   3   4      374.34      232.90    132.60 o 
  18   3   4      392.92      553.79    167.75 o 
 -18   4   4      957.63      879.87    198.03 o 
 -17   4   4     1532.71     1423.41    485.65 o 
 -16   4   4     1676.42     1429.75    294.61 o 
 -15   4   4     1808.65     1535.45    399.98 o 
 -14   4   4     1392.22     1513.85    317.45 o 
 -13   4   4    28020.79    28607.61   1220.74 o 
 -12   4   4     2354.49     2428.77    508.24 o 
 -11   4   4     9404.85     9431.61    752.40 o 
 -10   4   4     6920.23     7368.34    638.39 o 
  -9   4   4    22573.05    21816.98    601.93 o 
  -8   4   4    20758.07    19483.99    515.23 o 
  -7   4   4    31320.61    33362.07    719.42 o 
  -6   4   4    98941.77    96822.20   2006.03 o 
  -5   4   4    16418.59    14259.54    511.96 o 
  -4   4   4   124413.59   127354.86   1426.50 o 
  -3   4   4    12843.89    12666.58    407.52 o 
  -2   4   4   182748.05   180929.06   2529.27 o 
  -1   4   4    11438.06    11214.50    353.69 o 
   0   4   4   111168.21   103433.63   1105.86 o 
   1   4   4     2076.59     2425.83    140.50 o 
   2   4   4    41538.32    41347.97   1366.48 o 
   3   4   4    61438.67    63649.38   1045.63 o 
   4   4   4     4370.04     4398.74    390.50 o 
   5   4   4    31678.14    30410.26    501.80 o 
   6   4   4    21467.26    21054.94    461.05 o 
   7   4   4    24405.65    25172.52    507.59 o 
   8   4   4    45070.65    44783.69    576.12 o 
   9   4   4     3202.54     3360.29    302.23 o 
  10   4   4    74788.47    74318.05    853.38 o 
  11   4   4       13.96      114.31     56.72 o 
  12   4   4    31945.90    32812.45    679.05 o 
  13   4   4     7067.45     5524.22    475.00 o 
  14   4   4    34829.18    33940.80   1234.39 o 
  15   4   4    14427.63    14026.16   2057.27 o 
  16   4   4     7205.59     7053.56    892.56 o 
  17   4   4    14177.61    14194.33    716.94 o 
 -18   5   4      336.77      159.08    126.83 o 
 -17   5   4      453.83      419.15    220.63 o 
 -16   5   4     4544.98     3712.14    955.19 o 
 -15   5   4     3143.84     2929.64    636.97 o 
 -14   5   4    17269.41    18870.15   1594.25 o 
 -13   5   4       21.42      276.07    166.03 o 
 -12   5   4    36037.15    37113.61   1282.00 o 
 -11   5   4     2419.86     2560.11    346.54 o 
 -10   5   4    45426.12    47664.54    946.23 o 
  -9   5   4    34163.26    33424.54    883.27 o 
  -8   5   4    30442.02    29851.38    890.22 o 
  -7   5   4    89110.48    87510.63   2276.19 o 
  -6   5   4    45856.31    45289.32    868.87 o 
  -5   5   4   145395.62   145299.83   1394.15 o 
  -4   5   4     7316.59     7816.68    463.81 o 
  -3   5   4   174014.58   168875.75   3855.73 o 
  -2   5   4     2175.28     2779.77    325.00 o 
  -1   5   4    39385.02    39419.14    781.61 o 
   0   5   4    11093.75    12689.97    375.63 o 
   1   5   4    46286.42    44335.07    813.84 o 
   2   5   4    28558.15    29465.37    745.24 o 
   3   5   4      794.56      103.60     86.41 o 
   4   5   4    51098.59    51910.66   2307.94 o 
   5   5   4     3657.58     2576.08    221.96 o 
   6   5   4    19625.48    22040.71    466.48 o 
   7   5   4    21349.52    22758.06    410.15 o 
   8   5   4       78.36      174.85     53.43 o 
   9   5   4    28367.77    28305.79    531.20 o 
  10   5   4      333.86      426.63     72.02 o 
  11   5   4    22424.86    21979.98    582.98 o 
  12   5   4     2553.05     2345.16    223.67 o 
  13   5   4    27865.46    27596.89    484.11 o 
  14   5   4     5163.08     3933.83    525.96 o 
  15   5   4     5933.29     5815.42   1096.13 o 
  16   5   4    12017.69    12954.68    683.39 o 
  17   5   4     3832.50     3443.91    391.87 o 
 -17   6   4      137.70      338.14    101.64 o 
 -16   6   4    27456.56    28522.39   1067.18 o 
 -15   6   4     1622.65     1619.65    407.35 o 
 -14   6   4    22727.26    24653.89   1256.58 o 
 -13   6   4     1615.37     1475.42    550.65 o 
 -12   6   4    23080.29    21160.74   3915.05 o 
 -11   6   4    20722.69    20711.75    977.43 o 
 -10   6   4     9069.86     9335.02    902.66 o 
  -9   6   4     8708.86     8863.39    781.33 o 
  -8   6   4       83.96      365.45    116.17 o 
  -7   6   4     3349.67     3650.19    352.97 o 
  -6   6   4      982.73     1218.24    117.12 o 
  -5   6   4       85.33      594.96    156.98 o 
  -4   6   4     9435.78     9968.63    785.36 o 
  -3   6   4    19897.78    21064.52    659.43 o 
  -2   6   4    14811.67    16967.36    520.00 o 
  -1   6   4    58162.26    51145.88   2017.26 o 
   0   6   4    32363.49    33324.45    776.47 o 
   1   6   4   253520.72   248898.20   3660.90 o 
   2   6   4     2181.18     2588.25    358.42 o 
   3   6   4   220193.44   223516.28   4513.98 o 
   4   6   4        9.69      140.11    122.94 o 
   5   6   4   203756.88   208672.89   2414.96 o 
   6   6   4     5445.73     4860.24    169.78 o 
   7   6   4   129735.05   131736.66   1262.18 o 
   8   6   4     6418.29     5575.19    184.81 o 
   9   6   4    48953.71    47318.18    492.00 o 
  10   6   4     9480.87     9643.19    310.18 o 
  11   6   4    25367.96    25730.45    614.15 o 
  12   6   4    15813.03    14863.11    465.38 o 
  13   6   4     1168.55     1113.54    155.76 o 
  14   6   4     1059.82      646.06    165.85 o 
  15   6   4      224.15      304.69    109.61 o 
  16   6   4        6.72      424.67    145.90 o 
  17   6   4      137.48      193.59    117.08 o 
 -17   7   4       45.17      584.12    206.77 o 
 -16   7   4       28.88      295.11    137.72 o 
 -15   7   4       31.32      478.93    215.97 o 
 -14   7   4     4256.58     4777.45   1123.55 o 
 -13   7   4     2769.31     2408.35    447.70 o 
 -12   7   4     9040.94     9438.63   1191.17 o 
 -11   7   4     3864.83     4503.84    560.57 o 
 -10   7   4    22414.33    21574.82    742.42 o 
  -9   7   4    14381.48    15946.02    599.43 o 
  -8   7   4    30455.69    29441.56    610.79 o 
  -7   7   4    31878.22    30001.81    879.80 o 
  -6   7   4    12432.40    11317.11    535.89 o 
  -5   7   4    41870.00    42233.64   1003.49 o 
  -4   7   4      402.45      582.80    119.44 o 
  -3   7   4    57652.25    53241.79   1047.81 o 
  -2   7   4    10720.99    11885.43    465.91 o 
  -1   7   4   115110.85   114590.59   2126.66 o 
   0   7   4       23.98      320.94    142.68 o 
   1   7   4    16346.96    16758.64    562.98 o 
   2   7   4    39060.09    38731.46    750.76 o 
   3   7   4    24718.22    23657.73   1667.45 o 
   4   7   4     6940.69     7687.50    279.57 o 
   5   7   4     2098.01     1903.80    208.18 o 
   6   7   4     7296.18     7046.51    117.50 o 
   7   7   4     4471.21     4061.66    341.71 o 
   8   7   4      574.77      532.96    107.51 o 
   9   7   4    29943.70    29807.84    581.08 o 
  10   7   4     1705.35     1572.93    147.62 o 
  11   7   4    21239.22    21728.91    572.44 o 
  12   7   4     6732.45     6533.86    469.02 o 
  13   7   4    12253.47    11791.57    684.59 o 
  14   7   4     9642.86    10431.71    677.68 o 
  15   7   4    17394.96    19489.69    733.09 o 
  16   7   4    10748.90    12265.23    892.50 o 
  17   7   4     1616.24     1598.20    422.32 o 
 -17   8   4       50.53      287.77    197.48 o 
 -16   8   4       36.17      489.23    192.93 o 
 -15   8   4     4701.31     3948.90    851.95 o 
 -14   8   4      261.77      729.05    215.94 o 
 -13   8   4     2932.95     3504.60    595.40 o 
 -12   8   4     5514.91     6019.15   1236.80 o 
 -11   8   4    28270.05    29020.91   1104.76 o 
 -10   8   4     3496.51     3887.65    358.05 o 
  -9   8   4    22746.81    22039.34   1170.59 o 
  -8   8   4    16492.49    16199.58    695.22 o 
  -7   8   4    39532.78    38515.72   1041.12 o 
  -6   8   4    35336.13    34679.52   1204.48 o 
  -5   8   4    14615.77    14904.72    596.42 o 
  -4   8   4    79989.27    78302.31   1365.22 o 
  -3   8   4     7019.45     7030.10    301.91 o 
  -2   8   4    55824.17    52161.63   1243.75 o 
  -1   8   4     3259.99     3368.68    570.36 o 
   0   8   4    24083.66    23746.08    787.97 o 
   1   8   4     1347.58     1561.03    158.72 o 
   2   8   4     6346.14     5978.40    372.36 o 
   3   8   4      201.92      101.72    120.56 o 
   4   8   4       71.70       44.64    127.65 o 
   5   8   4     8480.74     9466.73    203.29 o 
   6   8   4    12759.13    13006.10    351.45 o 
   7   8   4      157.20      126.57    119.71 o 
   8   8   4    23296.06    23017.83    490.33 o 
   9   8   4      295.38      329.00     54.07 o 
  10   8   4    13789.85    13541.82    321.86 o 
  11   8   4     4498.34     5055.91    392.73 o 
  12   8   4    23112.65    23533.87    588.63 o 
  13   8   4     1505.71     1062.01    138.31 o 
  14   8   4     3930.92     3366.86    620.41 o 
  15   8   4     6529.82     7087.62    381.68 o 
  16   8   4     6059.42     4279.44    794.88 o 
  17   8   4     3396.50     3463.44    592.00 o 
 -17   9   4    19281.55    19371.76   1567.93 o 
 -16   9   4      274.83      263.79    172.08 o 
 -15   9   4    12165.54    11701.83   1372.59 o 
 -14   9   4      316.95      460.29    294.52 o 
 -13   9   4    24441.06    24180.47   2084.28 o 
 -12   9   4      297.68      588.95    174.46 o 
 -11   9   4    19176.16    19387.19   1173.92 o 
 -10   9   4        0.30      390.72    143.96 o 
  -9   9   4     6815.24     6034.76    579.31 o 
  -8   9   4      189.41      348.85    132.95 o 
  -7   9   4     4510.16     4963.66    472.03 o 
  -6   9   4    16051.94    16817.77    611.70 o 
  -5   9   4      148.14      450.35    107.85 o 
  -4   9   4    14343.30    14828.08    529.34 o 
  -3   9   4     2171.82     2843.10    249.54 o 
  -2   9   4    67245.32    70230.82   1168.34 o 
  -1   9   4     5731.73     6211.58    389.06 o 
   0   9   4    93350.46   100700.84   1577.83 o 
   1   9   4     3212.42     3644.05    168.96 o 
   2   9   4   152221.44   156338.53   2586.11 o 
   3   9   4     2087.52     2758.56    397.18 o 
   4   9   4    84717.55    86538.91   1024.07 o 
   5   9   4    10477.19    11121.49    340.50 o 
   6   9   4    73362.95    72859.98   1413.42 o 
   7   9   4     1481.86     1391.85    146.01 o 
   8   9   4    81093.54    82522.45   1236.39 o 
   9   9   4     4707.92     4963.69    258.78 o 
  10   9   4    30929.95    29090.73    623.14 o 
  11   9   4     2345.48     2720.30    206.78 o 
  12   9   4    10792.05    10806.54    488.90 o 
  13   9   4     1240.42      849.27    257.86 o 
  14   9   4      628.71      396.34    200.23 o 
  15   9   4     1742.59     1913.68    515.75 o 
  16   9   4     2334.51     1714.69    282.58 o 
  17   9   4     2093.40     1272.35    319.51 o 
 -17  10   4        5.35      417.84    209.98 o 
 -16  10   4     1153.99     1343.09    276.93 o 
 -15  10   4      253.34      378.25    200.40 o 
 -14  10   4     1361.54     1280.78    348.28 o 
 -13  10   4     4174.81     4416.51    767.16 o 
 -12  10   4     6851.46     6958.49    853.45 o 
 -11  10   4     3666.86     4117.57    427.06 o 
 -10  10   4     4827.37     5373.96    837.19 o 
  -9  10   4    13944.64    14585.90    806.90 o 
  -8  10   4    22946.19    23249.31    780.96 o 
  -7  10   4    10611.50    11263.85    808.57 o 
  -6  10   4    20851.47    23386.18    863.11 o 
  -5  10   4      473.38      715.66    127.17 o 
  -4  10   4    14581.70    14207.35    892.80 o 
  -3  10   4     1191.32     1824.55    185.83 o 
  -2  10   4    32703.60    33626.34    893.44 o 
  -1  10   4      738.65      977.50    177.38 o 
   0  10   4    27324.82    30474.84   1466.67 o 
   1  10   4       49.00      170.59     61.37 o 
   2  10   4     4880.14     4992.62    157.04 o 
   3  10   4     2583.73     3352.52    246.98 o 
   4  10   4     2083.43     1785.73    127.36 o 
   5  10   4      915.58      605.54     76.75 o 
   6  10   4      567.05      876.64    139.06 o 
   7  10   4     3324.75     3064.32    156.54 o 
   8  10   4     6225.46     6204.89    249.48 o 
   9  10   4      251.56      434.35     70.92 o 
  10  10   4     5750.35     5150.74    436.02 o 
  11  10   4     5932.53     6225.58    558.65 o 
  12  10   4       45.62       92.19     96.86 o 
  13  10   4     3637.11     2380.91    415.62 o 
  14  10   4     1144.86     1463.64    279.27 o 
  15  10   4     5257.48     5656.57    737.45 o 
  16  10   4     1754.15     1564.68    309.95 o 
  17  10   4     3018.99     2891.88    664.16 o 
 -17  11   4      527.07      532.87    207.57 o 
 -16  11   4        7.47      274.57    380.25 o 
 -15  11   4     4677.86     3547.16    713.50 o 
 -14  11   4       11.23      501.20    313.91 o 
 -13  11   4     8914.20     8006.01   1061.85 o 
 -12  11   4       94.26      651.03    192.62 o 
 -11  11   4     5636.25     6507.56    751.29 o 
 -10  11   4     9316.31     9431.95   1055.12 o 
  -9  11   4     5100.63     4428.17    514.29 o 
  -8  11   4     6883.71     6740.93    648.26 o 
  -7  11   4     6640.64     7635.22    665.50 o 
  -6  11   4     4786.99     6056.93    617.18 o 
  -5  11   4     2613.02     2917.46    248.28 o 
  -4  11   4      187.39      269.35    174.66 o 
  -3  11   4     8561.01     8523.23    313.51 o 
  -2  11   4    10334.21     9651.34    557.70 o 
  -1  11   4     6078.33     5652.78    192.28 o 
   0  11   4      682.15      775.98    110.15 o 
   1  11   4    27905.77    31019.86    588.88 o 
   2  11   4     2804.87     3319.34    217.16 o 
   3  11   4       25.34      174.27    107.12 o 
   4  11   4     5841.45     5213.45    151.06 o 
   5  11   4      196.42      268.93     48.01 o 
   6  11   4     4871.89     4893.67    243.19 o 
   7  11   4     4259.20     4446.29    266.37 o 
   8  11   4      571.64      666.54     85.10 o 
   9  11   4     3410.65     3535.54    328.89 o 
  10  11   4     3294.09     3211.33    242.80 o 
  11  11   4     3505.35     3235.60    277.07 o 
  12  11   4     5883.35     6434.55    862.08 o 
  13  11   4     3501.88     4133.79    578.60 o 
  14  11   4     4679.28     5129.23    442.23 o 
  15  11   4     1488.29     1920.17    266.41 o 
  16  11   4     1894.85     1725.21   1203.10 o 
  17  11   4     3895.00     3081.62   1089.74 o 
 -17  12   4      112.04      588.38    446.15 o 
 -16  12   4     8204.90     7732.43    917.52 o 
 -15  12   4      285.36      693.38    293.76 o 
 -14  12   4     2205.38     2682.13    518.20 o 
 -13  12   4      979.20      669.34    315.67 o 
 -12  12   4    11943.22    11380.11   1362.81 o 
 -11  12   4     4204.83     3815.13    504.24 o 
 -10  12   4     5419.27     6969.45   1029.34 o 
  -9  12   4      261.04      238.19     65.09 o 
  -8  12   4    13232.01    12926.40    857.52 o 
  -7  12   4    26238.95    26569.63   1873.28 o 
  -6  12   4    11518.75    12241.18    400.70 o 
  -5  12   4    25613.04    25030.62    604.31 o 
  -4  12   4    31678.50    29330.46    950.94 o 
  -3  12   4    47904.54    48631.23   1257.27 o 
  -2  12   4    18262.12    17218.40    697.58 o 
  -1  12   4    42524.11    40063.91   1200.74 o 
   0  12   4      987.70     1140.39    118.19 o 
   1  12   4    62455.88    62740.69    639.42 o 
   2  12   4     9074.26     9656.08    515.40 o 
   3  12   4    52390.03    52002.36    670.23 o 
   4  12   4     2702.13     3153.44    155.32 o 
   5  12   4     3714.28     3541.83    145.43 o 
   6  12   4     1222.56     1201.05    159.43 o 
   7  12   4    28630.31    28783.07    577.78 o 
   8  12   4     2270.63     2304.95    213.43 o 
   9  12   4    10891.82    10655.58    384.60 o 
  10  12   4      124.12      344.57     67.45 o 
  11  12   4    13132.23    13654.63    904.32 o 
  12  12   4     6784.91     8006.09    902.96 o 
  13  12   4      883.61      985.65    239.11 o 
  14  12   4     7208.20     7365.90    355.06 o 
  15  12   4     7244.58     8110.01    370.37 o 
  16  12   4     5203.39     4975.74    982.27 o 
 -16  13   4       44.04      331.40    168.00 o 
 -15  13   4     2546.67     2760.15    555.26 o 
 -14  13   4      235.46      305.34    347.15 o 
 -13  13   4     6340.73     6052.52   1127.42 o 
 -12  13   4      109.54      318.41    149.92 o 
 -11  13   4     7794.76     7192.82   1034.79 o 
 -10  13   4       89.11      453.45    479.41 o 
  -9  13   4      378.36      526.79    124.53 o 
  -8  13   4     2024.03     1124.22    201.97 o 
  -7  13   4    10965.44    11630.81    533.14 o 
  -6  13   4       33.55      331.07    107.12 o 
  -5  13   4     1942.31     2102.85    202.03 o 
  -4  13   4     2108.79     2631.86    279.58 o 
  -3  13   4      940.61     1120.68    137.84 o 
  -2  13   4     5790.28     5759.88    498.27 o 
  -1  13   4        4.81      196.30    137.85 o 
   0  13   4     7711.07     8654.10    812.32 o 
   1  13   4     2521.79     2526.99    204.50 o 
   2  13   4    29779.95    29811.87    623.80 o 
   3  13   4    13835.22    13661.71    412.79 o 
   4  13   4    19513.00    19690.62    483.61 o 
   5  13   4     2716.12     2794.01    135.46 o 
   6  13   4    37473.59    36675.30    628.49 o 
   7  13   4     4476.22     4686.23    188.04 o 
   8  13   4     4011.72     4006.49    186.03 o 
   9  13   4      209.20      361.88    111.99 o 
  10  13   4     6974.76     7328.10    618.89 o 
  11  13   4      296.25      237.00    123.17 o 
  12  13   4     4683.56     5770.85    601.46 o 
  13  13   4     2257.80     2998.29    367.45 o 
  14  13   4      239.22      254.08     84.59 o 
  15  13   4        0.27      359.93    111.37 o 
  16  13   4     1319.84     1296.73    273.74 o 
 -16  14   4     2000.11     1994.45    620.69 o 
 -15  14   4      334.06      580.70    324.51 o 
 -14  14   4    13929.26    16283.76   1272.61 o 
 -13  14   4     3622.26     2990.61    602.84 o 
 -12  14   4     5805.99     6170.33   1006.60 o 
 -11  14   4     1791.96     2250.48    493.56 o 
 -10  14   4     3130.17     3390.41    464.31 o 
  -9  14   4      130.54      462.21    200.96 o 
  -8  14   4      791.82      537.38    119.03 o 
  -7  14   4     1297.18     1339.89    177.02 o 
  -6  14   4      660.63      507.30    131.31 o 
  -5  14   4       46.64      134.04     69.05 o 
  -4  14   4     3345.11     3136.60    310.26 o 
  -3  14   4      800.53     1186.12    251.15 o 
  -2  14   4       15.46      275.59     91.64 o 
  -1  14   4    11423.92    12198.82    486.51 o 
   0  14   4     1919.67     1800.56    176.69 o 
   1  14   4    25671.20    22582.94    613.48 o 
   2  14   4        7.11      232.17     71.99 o 
   3  14   4    28669.75    27459.67    532.34 o 
   4  14   4      786.63      982.72    115.26 o 
   5  14   4    42292.75    42865.22    642.95 o 
   6  14   4       15.27      120.40     51.89 o 
   7  14   4     1576.21     1468.40    134.68 o 
   8  14   4     1213.86     1319.64    137.49 o 
   9  14   4     7174.91     7112.77    306.72 o 
  10  14   4       15.47       70.98    140.09 o 
  11  14   4     2782.44     4080.47    721.79 o 
  12  14   4     2572.98     3244.23    428.78 o 
  13  14   4     4011.93     4021.73    741.65 o 
  14  14   4     1139.86     1256.55    326.45 o 
  15  14   4      560.74      367.41    286.03 o 
  16  14   4       55.34      278.25    209.04 o 
 -16  15   4      466.49      677.47    255.70 o 
 -15  15   4     1282.96     1556.48    359.58 o 
 -14  15   4     2764.95     2894.86    515.85 o 
 -13  15   4     1950.10     2465.93    605.99 o 
 -12  15   4     7259.63     8129.51   1207.93 o 
 -11  15   4     8297.28     9158.61   1229.84 o 
 -10  15   4    16095.33    16645.38   1964.89 o 
  -9  15   4     8478.04     9457.99   1163.93 o 
  -8  15   4    20603.26    19840.99   1216.72 o 
  -7  15   4    24469.04    25366.83    828.71 o 
  -6  15   4    32259.69    32625.64    686.66 o 
  -5  15   4    41664.25    44656.60    879.81 o 
  -4  15   4    39465.16    43143.03   1250.32 o 
  -3  15   4    50520.65    54024.27   1159.30 o 
  -2  15   4    23061.68    23455.66    706.02 o 
  -1  15   4    13689.06    14181.79    396.45 o 
   0  15   4    18892.02    19834.90    512.70 o 
   1  15   4    14675.80    15551.85    279.18 o 
   2  15   4     7268.03     7830.38    270.07 o 
   3  15   4    12241.09    12032.35    386.04 o 
   4  15   4      187.18      239.99     57.93 o 
   5  15   4       46.07      117.89    127.12 o 
   6  15   4     1713.07     1600.32    126.30 o 
   7  15   4     3443.19     3780.16    236.32 o 
   8  15   4     1573.49     1789.75    182.50 o 
   9  15   4     6403.01     5154.16    524.64 o 
  10  15   4     9780.31     9561.44    928.19 o 
  11  15   4    11475.64    12713.25    848.84 o 
  12  15   4     2944.02     3224.93    476.90 o 
  13  15   4    21610.79    22217.88    661.35 o 
  14  15   4     8763.08    11009.17    817.87 o 
  15  15   4    13349.33    14198.89   2326.98 o 
  16  15   4     8293.29     6973.34   1478.35 o 
 -16  16   4     7879.01     8159.76   1054.40 o 
 -15  16   4     1052.80     1180.74    242.16 o 
 -14  16   4     6760.88     7492.47    875.15 o 
 -13  16   4     1710.75     1915.91    636.41 o 
 -12  16   4     9925.90     9321.45   1571.60 o 
 -11  16   4     2054.94     2435.00    399.47 o 
 -10  16   4      577.81      626.38    209.83 o 
  -9  16   4      120.48      693.74    264.95 o 
  -8  16   4      226.77      366.00    117.66 o 
  -7  16   4      262.88      351.74    102.38 o 
  -6  16   4     4826.18     4543.11    580.37 o 
  -5  16   4      998.74     1164.90    300.02 o 
  -4  16   4    11289.62    11576.12    842.76 o 
  -3  16   4     7771.69     8330.53    337.21 o 
  -2  16   4    10549.24    11163.31    419.23 o 
  -1  16   4     8444.15     9587.64    558.63 o 
   0  16   4     5569.38     5329.33    363.06 o 
   1  16   4    21765.05    22965.65    440.53 o 
   2  16   4      295.15      405.89     96.06 o 
   3  16   4    40406.60    37953.62    684.58 o 
   4  16   4     3723.17     3298.50    254.17 o 
   5  16   4    30124.35    32883.02    496.02 o 
   6  16   4     5775.99     5730.82    438.36 o 
   7  16   4    34352.02    32981.43    560.61 o 
   8  16   4     1694.29     1721.25    169.32 o 
   9  16   4     4152.70     3878.82    190.03 o 
  10  16   4     2923.41     2702.42    362.67 o 
  11  16   4    10552.08     9764.79   1001.88 o 
  12  16   4     3046.62     3830.56    594.74 o 
  13  16   4       12.78      123.78     63.92 o 
  14  16   4      682.41      602.31    423.48 o 
  15  16   4       25.94      287.91    186.07 o 
 -15  17   4    12913.88    12770.67    685.78 o 
 -14  17   4     1650.60     1584.65    355.42 o 
 -13  17   4    14954.27    16084.39   1237.94 o 
 -12  17   4     5471.79     6066.61   1078.95 o 
 -11  17   4     2951.49     2333.41    448.01 o 
 -10  17   4     1563.04     1723.67    287.43 o 
  -9  17   4     2966.70     3274.29    462.44 o 
  -8  17   4      131.54      570.46    140.17 o 
  -7  17   4     6144.94     6961.05    633.35 o 
  -6  17   4     2043.47     1853.32    208.64 o 
  -5  17   4      375.17      770.66    126.42 o 
  -4  17   4     5025.77     4159.89    367.19 o 
  -3  17   4    21837.55    21131.59    591.36 o 
  -2  17   4    10738.25     9788.73    534.82 o 
  -1  17   4     3775.89     3660.67    367.83 o 
   0  17   4    37674.49    39399.45    631.77 o 
   1  17   4      848.10     1159.43    216.57 o 
   2  17   4    23033.71    23692.46    638.79 o 
   3  17   4      775.34      565.42    102.91 o 
   4  17   4    81668.77    84041.00    979.98 o 
   5  17   4       26.19      134.79     82.39 o 
   6  17   4    24575.58    24250.59    567.87 o 
   7  17   4     1173.53     1191.99    165.11 o 
   8  17   4    16082.20    17328.00    611.96 o 
   9  17   4     6038.55     6415.40    269.18 o 
  10  17   4     8033.56     8018.54    612.82 o 
  11  17   4     8477.61     8759.83    883.54 o 
  12  17   4     3496.31     3383.20    381.81 o 
  13  17   4     3735.52     3329.72    424.06 o 
  14  17   4      629.13      872.18    284.40 o 
  15  17   4      945.76     1746.78    590.33 o 
 -15  18   4     1889.04     1598.35    472.34 o 
 -14  18   4     5053.11     5537.39    711.37 o 
 -13  18   4    13965.09    15031.06    659.98 o 
 -12  18   4     6155.56     7022.76   1050.13 o 
 -11  18   4    21845.29    23078.74   1398.61 o 
 -10  18   4    21255.34    24407.48   3399.47 o 
  -9  18   4    40800.87    41220.19   1686.85 o 
  -8  18   4    20143.24    21955.20   1079.32 o 
  -7  18   4    33417.42    34817.01   1113.92 o 
  -6  18   4    47097.70    47813.42    968.27 o 
  -5  18   4    36892.57    37084.00    667.75 o 
  -4  18   4    49542.74    50265.02    914.32 o 
  -3  18   4    13419.59    14963.63    514.59 o 
  -2  18   4    38173.46    38509.66    558.24 o 
  -1  18   4     2250.32     2368.08    196.76 o 
   0  18   4    25515.68    25565.25    600.82 o 
   1  18   4       22.92      238.63     91.25 o 
   2  18   4    11313.12    11028.83    567.59 o 
   3  18   4     1343.31     1485.38    155.98 o 
   4  18   4     2070.36     2408.50    263.67 o 
   5  18   4      269.02      467.73    211.91 o 
   6  18   4     3568.65     3288.69    324.20 o 
   7  18   4      148.64      167.00     87.61 o 
   8  18   4     5572.64     5709.45    327.09 o 
   9  18   4     9104.31     9590.18    602.31 o 
  10  18   4    24170.22    24649.34    722.84 o 
  11  18   4     5527.10     6494.54    778.63 o 
  12  18   4    19492.54    20466.38    626.26 o 
  13  18   4    11325.68    13125.35   1077.01 o 
  14  18   4    20572.02    23174.71   1151.62 o 
  15  18   4     8404.35     9960.17   1850.65 o 
 -15  19   4     4349.47     4551.27    589.37 o 
 -14  19   4     4658.53     4426.30    835.06 o 
 -13  19   4     2115.24     2590.66    496.28 o 
 -12  19   4     9275.40     9579.99    990.45 o 
 -11  19   4      508.65      569.24    153.12 o 
 -10  19   4    12247.89    13258.01   1422.68 o 
  -9  19   4     5259.09     5512.36    744.15 o 
  -8  19   4     4496.17     4676.11    619.35 o 
  -7  19   4     2273.07     2292.52    430.52 o 
  -6  19   4      189.70      390.37    131.35 o 
  -5  19   4    10059.85     9701.84    471.66 o 
  -4  19   4     4154.62     4763.99    563.42 o 
  -3  19   4    10846.10    11869.54    503.32 o 
  -2  19   4    22188.04    22229.24    846.70 o 
  -1  19   4     2077.96     2096.42    199.36 o 
   0  19   4    44595.25    44553.01    612.73 o 
   1  19   4     1277.64     1460.37    232.26 o 
   2  19   4    52967.58    53514.87   1044.50 o 
   3  19   4     4515.27     4498.36    368.69 o 
   4  19   4    40176.29    41402.89    826.35 o 
   5  19   4     2258.00     2377.52    316.97 o 
   6  19   4    34774.72    33799.09    787.87 o 
   7  19   4    16878.83    16488.67    321.26 o 
   8  19   4     9769.29    10125.52    630.22 o 
   9  19   4     5799.50     6471.56    466.67 o 
  10  19   4     5818.37     5546.82    523.47 o 
  11  19   4     5455.52     4774.49    636.32 o 
  12  19   4      256.71       78.75     77.24 o 
  13  19   4     4739.84     3345.07    590.95 o 
  14  19   4      394.64      431.77    265.20 o 
  15  19   4      205.60      937.86    372.47 o 
 -14  20   4    14931.38    15778.86   1263.19 o 
 -13  20   4     3370.98     3317.24    458.55 o 
 -12  20   4     6591.44     6592.74    970.58 o 
 -11  20   4     1991.28     1327.77    311.01 o 
 -10  20   4     1446.31     2036.03    515.01 o 
  -9  20   4     2763.36     2869.43    481.99 o 
  -8  20   4      509.80      587.41    212.83 o 
  -7  20   4      195.09      210.01     94.20 o 
  -6  20   4     6815.59     8144.28    576.64 o 
  -5  20   4     2453.69     2775.85    219.68 o 
  -4  20   4    14317.45    13630.15    611.32 o 
  -3  20   4      673.38     1127.08    133.19 o 
  -2  20   4    33872.36    35150.55    662.66 o 
  -1  20   4    23178.86    22769.94    609.55 o 
   0  20   4    14774.02    14427.39    558.64 o 
   1  20   4    25689.99    26298.60    843.33 o 
   2  20   4    15534.54    14437.16    584.27 o 
   3  20   4    60520.98    59974.41   1499.69 o 
   4  20   4       33.53      116.89     86.27 o 
   5  20   4    40839.10    42222.84    976.82 o 
   6  20   4      549.72      685.42    103.83 o 
   7  20   4    26700.62    30235.06    941.88 o 
   8  20   4     7320.14     7436.69    451.28 o 
   9  20   4    25548.59    25779.31    789.17 o 
  10  20   4     9043.91     8492.91    707.16 o 
  11  20   4     2800.71     1953.32    371.99 o 
  12  20   4     6593.60     7253.62    541.38 o 
  13  20   4      364.59      611.43    164.13 o 
  14  20   4     1895.75     3024.02    655.37 o 
 -14  21   4     7574.27     6939.20   1302.31 o 
 -13  21   4     3228.19     1939.87    821.10 o 
 -12  21   4    13086.79    12523.40   1317.28 o 
 -11  21   4     9622.91    11147.19    956.41 o 
 -10  21   4    18363.46    19587.79   1919.96 o 
  -9  21   4    29430.47    30414.78   1598.07 o 
  -8  21   4    20208.54    22772.39   1115.24 o 
  -7  21   4    42934.07    42457.63    913.27 o 
  -6  21   4     6936.05     7170.60    689.64 o 
  -5  21   4    84059.19    84432.58   2234.48 o 
  -4  21   4     5935.56     5873.48    483.52 o 
  -3  21   4    36400.90    37480.71    875.91 o 
  -2  21   4       52.86      197.37     92.04 o 
  -1  21   4    35884.18    35622.05    851.03 o 
   0  21   4      267.50      444.10     98.89 o 
   1  21   4     5243.27     5030.44    840.10 o 
   2  21   4     2596.43     2377.93    277.22 o 
   3  21   4      162.18      362.00     96.15 o 
   4  21   4      906.55      980.97    178.79 o 
   5  21   4     9122.33     9320.84    493.42 o 
   6  21   4       75.24      161.54     83.37 o 
   7  21   4    21923.32    22815.62    564.54 o 
   8  21   4     2549.15     2224.42    260.77 o 
   9  21   4    21836.12    22593.22    775.09 o 
  10  21   4     5739.95     5470.44    361.23 o 
  11  21   4    20581.44    21892.28   1315.28 o 
  12  21   4     9648.39     8886.62   1114.63 o 
  13  21   4    12757.39    11773.81   1507.85 o 
  14  21   4    13072.67    13202.56   2826.72 o 
 -13  22   4     2954.88     2467.34    434.10 o 
 -12  22   4     1621.72     1811.70    257.87 o 
 -11  22   4    17043.71    16044.01   1900.41 o 
 -10  22   4      291.17      608.05    166.41 o 
  -9  22   4     9866.64    10016.69   1136.22 o 
  -8  22   4     1792.09     2015.70    284.42 o 
  -7  22   4     4700.82     4801.48    550.45 o 
  -6  22   4     3517.34     3579.12    416.64 o 
  -5  22   4        6.22      245.04     97.14 o 
  -4  22   4     5387.98     5577.58    581.45 o 
  -3  22   4    13882.41    15319.17    991.73 o 
  -2  22   4     9081.07     9627.57    683.19 o 
  -1  22   4    27238.14    27260.35    822.10 o 
   0  22   4     6492.57     5904.47    396.71 o 
   1  22   4    49433.35    50231.04   1159.14 o 
   2  22   4      118.45      287.70    102.74 o 
   3  22   4    37091.36    35689.94    993.12 o 
   4  22   4     3300.80     3134.04    356.28 o 
   5  22   4    39554.93    39672.46   1208.37 o 
   6  22   4     5196.70     5357.43    468.66 o 
   7  22   4    17347.41    18027.68   1251.01 o 
   8  22   4    14721.01    14663.25    563.30 o 
   9  22   4    10648.77    10817.74    779.34 o 
  10  22   4     7983.74     7678.69    676.40 o 
  11  22   4     1014.86      887.39    241.83 o 
  12  22   4     6637.49     6003.12    974.71 o 
  13  22   4       54.61      495.69    233.04 o 
 -13  23   4     2509.70     1944.67    451.01 o 
 -12  23   4     7495.71     6155.39    784.58 o 
 -11  23   4      502.66      408.68    115.61 o 
 -10  23   4     6659.48     6094.94    593.65 o 
  -9  23   4       44.14      105.25    156.59 o 
  -8  23   4     8545.82     8590.05    856.32 o 
  -7  23   4     3432.35     2803.17    466.49 o 
  -6  23   4       65.36      193.18    108.28 o 
  -5  23   4     3745.03     3929.61    815.24 o 
  -4  23   4     4147.10     4708.69    532.31 o 
  -3  23   4     6875.81     6697.32    521.96 o 
  -2  23   4    21047.28    20786.70   1053.52 o 
  -1  23   4    25848.34    26354.29    971.33 o 
   0  23   4    41761.13    39820.70   1221.18 o 
   1  23   4     4145.09     4143.91    439.29 o 
   2  23   4    57119.89    58981.20   2435.39 o 
   3  23   4     1216.54     1369.15    185.07 o 
   4  23   4    53355.46    57477.50   1724.38 o 
   5  23   4     1315.17     1025.35    145.97 o 
   6  23   4    31501.89    33922.45   1060.07 o 
   7  23   4     1704.62     1226.09    290.46 o 
   8  23   4    27540.15    27734.39   1058.85 o 
   9  23   4     7634.93     8247.11   1014.84 o 
  10  23   4     7307.19     7862.47    655.67 o 
  11  23   4    10567.91    11506.05    600.35 o 
  12  23   4       45.81      414.02    177.33 o 
  13  23   4     1376.46     1519.78    304.28 o 
 -12  24   4     5906.36     4075.35    736.85 o 
 -11  24   4    16833.99    18019.55    648.65 o 
 -10  24   4    16784.62    16555.22    677.53 o 
  -9  24   4    29597.50    31211.71   1665.24 o 
  -8  24   4    31626.92    32249.17   1614.19 o 
  -7  24   4    16969.45    19507.14    914.94 o 
  -6  24   4    45733.49    47179.79   1583.74 o 
  -5  24   4    12394.65    12746.10   1129.61 o 
  -4  24   4    60950.30    60405.17   1762.63 o 
  -3  24   4     2608.57     2176.96    309.59 o 
  -2  24   4    30863.06    30051.46    849.91 o 
  -1  24   4      393.03      424.85     98.25 o 
   0  24   4    28423.08    26093.10    756.27 o 
   1  24   4     1636.46     1263.58    226.30 o 
   2  24   4     3354.25     3160.13    494.99 o 
   3  24   4      341.76      576.70    197.26 o 
   4  24   4     1186.78     1128.29    320.78 o 
   5  24   4       64.43      208.48    110.94 o 
   6  24   4    11723.22    12008.84    721.82 o 
   7  24   4       40.29      143.42     67.04 o 
   8  24   4    18409.55    18507.76   1126.85 o 
   9  24   4     2702.62     2533.48    313.05 o 
  10  24   4    20800.61    21783.44    713.95 o 
  11  24   4     5647.66     5557.38   1042.92 o 
  12  24   4    16223.00    15836.25   1153.34 o 
 -12  25   4     3685.85     2945.60    559.22 o 
 -11  25   4     1910.25     1638.11    188.49 o 
 -10  25   4     8611.46     8900.74    895.98 o 
  -9  25   4      286.74      406.28    115.01 o 
  -8  25   4     4966.24     4238.14    595.83 o 
  -7  25   4     5702.25     5192.80    564.23 o 
  -6  25   4      475.86      641.91    165.43 o 
  -5  25   4     7537.88     7914.60    839.14 o 
  -4  25   4     4091.23     4765.41    787.19 o 
  -3  25   4    26570.80    26286.22    793.16 o 
  -2  25   4     4026.25     3403.84    437.95 o 
  -1  25   4    21403.01    21185.31   1213.27 o 
   0  25   4    21483.94    19771.41    494.54 o 
   1  25   4    14377.18    14200.40   1118.45 o 
   2  25   4    28250.35    28570.19    634.88 o 
   3  25   4       25.28      117.88     77.62 o 
   4  25   4    29872.04    29874.91    968.45 o 
   5  25   4      766.22      692.91    197.72 o 
   6  25   4    23431.46    22393.76   2488.22 o 
   7  25   4     6866.84     6701.77    392.36 o 
   8  25   4    22288.86    24802.85   1445.32 o 
   9  25   4    11064.00    11824.09   1653.17 o 
  10  25   4     8785.87     7892.09   1364.93 o 
  11  25   4     5228.87     4890.18    877.58 o 
  12  25   4      569.96      668.11    236.23 o 
 -11  26   4     4390.09     3020.89    515.24 o 
 -10  26   4      963.09     1224.34    221.33 o 
  -9  26   4    13664.42    14884.29   1548.79 o 
  -8  26   4      101.86      312.29    132.22 o 
  -7  26   4     1670.07     1350.25    215.62 o 
  -6  26   4     4025.25     3880.84    545.05 o 
  -5  26   4     1237.41     1632.78    290.95 o 
  -4  26   4     4388.94     5960.51   1415.86 o 
  -3  26   4     3474.32     3565.38    577.03 o 
  -2  26   4    14230.07    13275.66   1023.57 o 
  -1  26   4    21518.76    22280.31   1203.65 o 
   0  26   4    12677.19    10871.82   1035.61 o 
   1  26   4    32831.76    30147.75    975.14 o 
   2  26   4      975.65      487.29    110.65 o 
   3  26   4    39662.05    37687.94   1288.73 o 
   4  26   4     1526.99      974.56    336.97 o 
   5  26   4    26346.37    27318.58   1686.25 o 
   6  26   4     6766.75     6695.96    832.16 o 
   7  26   4    27537.64    31402.29   1324.22 o 
   8  26   4     3964.69     4740.88    545.59 o 
   9  26   4    16211.16    16635.27   1544.27 o 
  10  26   4    13433.18    13128.49    769.93 o 
  11  26   4     1962.81     1781.90    390.38 o 
 -11  27   4     3779.89     3307.60    533.58 o 
 -10  27   4    22663.50    23064.23   2065.96 o 
  -9  27   4     8723.36     9055.61    663.72 o 
  -8  27   4    23171.12    24142.21    858.19 o 
  -7  27   4    17684.79    18041.68    917.15 o 
  -6  27   4    23555.14    22713.65    735.34 o 
  -5  27   4    24475.96    24687.49   1598.63 o 
  -4  27   4     5567.93     6335.83    865.77 o 
  -3  27   4    24851.16    25115.74   1402.10 o 
  -2  27   4     1997.71     2105.76    379.42 o 
  -1  27   4    21197.84    21719.63   2282.76 o 
   0  27   4      291.89      217.27     93.34 o 
   1  27   4    18574.35    16559.31    853.34 o 
   2  27   4     1451.95     1063.12    274.36 o 
   3  27   4     2355.52     1848.67    515.31 o 
   4  27   4      766.36      640.02    167.94 o 
   5  27   4      195.43      213.51    249.66 o 
   6  27   4      442.90      934.30    342.83 o 
   7  27   4     6218.15     5460.69    613.48 o 
   8  27   4       33.23      259.19    112.22 o 
   9  27   4    13252.35    13680.36   2235.82 o 
  10  27   4     2261.37     2534.24    428.03 o 
  11  27   4    13873.43    11582.50   1670.05 o 
 -10  28   4      918.27      828.43    232.55 o 
  -9  28   4     5289.14     3809.94    535.85 o 
  -8  28   4      863.62      649.23    213.25 o 
  -7  28   4     6695.77     6401.40    725.09 o 
  -6  28   4     4280.73     4358.24    515.28 o 
  -5  28   4      449.91      589.87    179.66 o 
  -4  28   4     8066.53     7793.80    727.01 o 
  -3  28   4      448.29      300.43    147.25 o 
  -2  28   4    17626.28    17008.84   1696.76 o 
  -1  28   4     5466.31     3719.61    828.09 o 
   0  28   4    23468.79    18800.50   3225.40 o 
   1  28   4    18044.00    14757.37   2355.30 o 
   2  28   4     6860.35     5246.96    739.81 o 
   3  28   4    23785.28    18697.57   1148.80 o 
   4  28   4     1266.72     1323.99    252.52 o 
   5  28   4    21662.62    23053.29   3085.53 o 
   6  28   4       21.65      458.93    210.68 o 
   7  28   4    17350.42    19148.69   1496.43 o 
   8  28   4     3650.49     3410.53   1466.15 o 
   9  28   4     9376.33     8014.98   2061.72 o 
  10  28   4     5968.33     4160.03    968.81 o 
  -9  29   4      793.32      476.30    231.11 o 
  -8  29   4     5745.14     5603.31    713.14 o 
  -7  29   4     1223.80     1067.35    162.56 o 
  -6  29   4        8.39      188.24    150.98 o 
  -5  29   4     2570.79     2248.85    431.46 o 
  -4  29   4      448.63      407.08    299.56 o 
  -3  29   4     6001.40     6632.54   1122.54 o 
  -2  29   4     7030.03     6603.08    836.58 o 
  -1  29   4     9690.91    11653.91   3161.52 o 
   0  29   4    16581.47    17686.92   3708.34 o 
   1  29   4     1200.70      893.95    672.85 o 
   2  29   4    25742.66    21811.33   2765.46 o 
   3  29   4       66.91      366.43    284.80 o 
   4  29   4    20475.45    20820.21   2161.23 o 
   5  29   4     5289.91     4997.91    936.48 o 
   6  29   4    21333.36    26037.06   1321.68 o 
   7  29   4     2100.14     2004.82    477.21 o 
   8  29   4    21019.28    20057.38   2276.68 o 
   9  29   4     5052.27     3720.53   1046.76 o 
  -8  30   4     8798.87     8655.38    860.16 o 
  -7  30   4    20371.08    18832.21    676.71 o 
  -6  30   4    13910.41    15543.24    996.60 o 
  -5  30   4    13514.76    14841.41    803.54 o 
  -4  30   4    25705.47    25845.06   1113.16 o 
  -3  30   4     7708.37     8836.06    957.35 o 
  -2  30   4    23891.31    24816.46   1841.40 o 
  -1  30   4     7013.90     8020.35   1926.18 o 
   0  30   4    20659.77    20767.55   2879.13 o 
   1  30   4      190.82      505.38    325.67 o 
   2  30   4     9989.69     8991.17   1279.98 o 
   3  30   4       90.06      718.25    368.72 o 
   4  30   4      144.63      501.44    293.48 o 
   5  30   4      509.91      841.57    336.43 o 
   6  30   4      376.33      -41.16    335.65 o 
   7  30   4      516.80      331.99    277.18 o 
   8  30   4     9788.89     9813.22   1924.72 o 
  -7  31   4      239.21      258.10     96.67 o 
  -6  31   4      662.60      374.64    102.28 o 
  -5  31   4     1814.60     1697.20    382.91 o 
  -4  31   4        9.03      110.41    159.53 o 
  -3  31   4     4123.64     3751.73    941.17 o 
  -2  31   4     1545.83     1471.58    541.12 o 
  -1  31   4     7978.77     8702.20   1530.47 o 
   0  31   4     3805.63     4277.70   1035.71 o 
   1  31   4     5268.62     5811.92   1061.08 o 
   2  31   4    12776.48    10869.10   1636.12 o 
   3  31   4     1710.17     1413.88    338.78 o 
   4  31   4    10744.06    10953.33   1879.44 o 
   5  31   4      389.57      826.46    304.63 o 
   6  31   4     9551.49     7867.74   2498.32 o 
   7  31   4       26.09      -54.84    329.54 o 
  -6  32   4        4.99      219.46    107.91 o 
  -5  32   4      604.70      494.78    182.44 o 
  -4  32   4       63.93      276.64     95.76 o 
  -3  32   4     1983.03     2943.75    891.80 o 
  -2  32   4      959.84      623.97    314.06 o 
  -1  32   4    10473.22    10050.94   1895.44 o 
   0  32   4      240.12      837.13    333.97 o 
   1  32   4    13005.49    11617.55   1988.67 o 
   2  32   4      286.29     1182.10    478.37 o 
   3  32   4    13902.71    11161.41   2352.45 o 
   4  32   4       36.15     -214.10    324.56 o 
   6  32   4      226.02      392.03    319.51 o 
  -4  33   4     6931.16     7684.34   1556.34 o 
  -3  33   4     8795.41     9034.68   2091.02 o 
  -2  33   4     8691.26     8302.64   1925.50 o 
  -1  33   4     4907.47     5366.04   1345.10 o 
   0  33   4     5024.78     6128.39   1501.99 o 
   1  33   4     6913.08     7276.53    992.62 o 
   2  33   4     3726.66     3425.17   1191.79 o 
   3  33   4      285.15      715.01    254.77 o 
  -1  34   4     1543.62     1382.25    358.52 o 
   0  34   4      160.91      174.07    212.24 o 
   1  34   4     1779.37     1935.61    527.08 o 
 -17   1   5     6024.43     7025.01   1205.38 o 
 -16   1   5     1913.87     2285.35    414.16 o 
 -15   1   5    14898.80    14841.36   1252.76 o 
 -14   1   5      531.12      719.81    217.09 o 
 -13   1   5    21231.13    20598.30   1414.80 o 
 -12   1   5        7.26      403.26    189.17 o 
 -11   1   5    20910.53    18823.95   2398.65 o 
 -10   1   5      161.30      297.79    120.34 o 
  -9   1   5     9116.33     9931.84    727.17 o 
  -8   1   5     3047.43     3713.71    324.63 o 
  -7   1   5    14190.24    12830.85    522.54 o 
  -6   1   5     1325.07     1780.55    151.68 o 
  -5   1   5     5910.34     6033.24    494.62 o 
  -4   1   5      189.40      391.17     76.70 o 
  -3   1   5     9238.19     8519.86    581.69 o 
  -2   1   5      448.86      498.16    122.47 o 
  -1   1   5      588.37      888.33    126.16 o 
   0   1   5    14182.36    14469.94    504.87 o 
   1   1   5     1120.32     1509.07    189.74 o 
   2   1   5    22584.25    21910.92   1021.42 o 
   3   1   5     9118.10     8495.29    368.83 o 
   4   1   5    14561.02    15516.28    535.14 o 
   5   1   5      219.00      264.38     79.31 o 
   6   1   5    36434.41    34441.32    690.73 o 
   7   1   5     7975.63     8017.94    146.41 o 
   8   1   5    35029.82    34724.89    541.28 o 
   9   1   5     1846.60     2404.96    184.59 o 
  10   1   5    39608.90    40977.68    641.99 o 
  11   1   5      584.20      532.49     95.22 o 
  12   1   5    15883.56    17546.25    499.14 o 
  13   1   5       59.71      207.59     81.48 o 
  14   1   5    14035.76    13300.41    526.39 o 
  15   1   5     1201.69      931.72    244.58 o 
  16   1   5     4271.94     3933.83    746.06 o 
  17   1   5       42.41      225.81    109.21 o 
 -17   2   5     1341.57     1995.37    493.61 o 
 -16   2   5     1601.71     1723.86    344.47 o 
 -15   2   5     4383.38     4073.12    512.73 o 
 -14   2   5     1524.75     1139.56    632.16 o 
 -13   2   5      709.06      322.11    221.12 o 
 -12   2   5     2466.49     2029.97    327.19 o 
 -11   2   5       46.33      271.93    171.65 o 
 -10   2   5    13393.59    12192.48   1121.89 o 
  -9   2   5     2124.02     2545.88    466.56 o 
  -8   2   5    30359.81    30082.73    729.04 o 
  -7   2   5     7628.04     6803.04    524.60 o 
  -6   2   5    56781.86    54690.71   1212.27 o 
  -5   2   5    22522.44    22054.54    573.87 o 
  -4   2   5    55884.09    53893.25    985.43 o 
  -3   2   5    26751.93    25006.70    566.79 o 
  -2   2   5    85304.23    78477.75   1548.78 o 
  -1   2   5     1011.81     1523.39    266.44 o 
   0   2   5    29613.81    25072.58    916.15 o 
   1   2   5    44159.51    40677.22   1209.87 o 
   2   2   5    13352.21    13872.54    712.57 o 
   3   2   5     3480.49     3830.44    139.62 o 
   4   2   5    17477.64    16938.39    492.26 o 
   5   2   5     4100.86     3035.90    180.29 o 
   6   2   5      107.32      151.53     56.01 o 
   7   2   5     9704.71     9613.24    186.25 o 
   8   2   5      119.60      146.34     43.33 o 
   9   2   5    17464.09    18638.37    375.92 o 
  10   2   5     3833.12     4582.18    236.65 o 
  11   2   5     9096.28     9173.47    343.36 o 
  12   2   5        2.80      219.12     73.12 o 
  13   2   5     5144.71     5725.39    594.82 o 
  14   2   5     5972.31     4548.18    643.67 o 
  15   2   5     7574.16     7608.65    992.08 o 
  16   2   5     2193.35     1633.85    304.94 o 
  17   2   5     6195.06     5639.95    967.82 o 
 -17   3   5       12.13      471.10    229.73 o 
 -16   3   5       46.63      324.40    215.67 o 
 -15   3   5      774.09      282.51    585.52 o 
 -14   3   5      183.05      173.77    137.29 o 
 -13   3   5     1772.22     1831.47    282.39 o 
 -12   3   5     1579.36     1497.18    354.81 o 
 -11   3   5     1348.99      920.53    202.78 o 
 -10   3   5     6904.12     6129.20    623.76 o 
  -9   3   5       60.81      144.07    103.15 o 
  -8   3   5     4883.43     4804.10    385.83 o 
  -7   3   5      735.63      656.45     89.43 o 
  -6   3   5    13698.71    13543.38    499.53 o 
  -5   3   5       56.56      293.75     85.76 o 
  -4   3   5    10312.58    10400.36    295.55 o 
  -3   3   5     2969.54     3151.67    328.90 o 
  -2   3   5       90.00      452.99     75.07 o 
  -1   3   5     1239.61     1437.92    171.36 o 
   0   3   5     5974.96     6390.73    310.85 o 
   1   3   5    16186.74    15678.84    755.73 o 
   2   3   5     7500.46     9033.81    523.95 o 
   3   3   5    27699.64    29153.80    712.48 o 
   4   3   5    10082.50    10159.37    106.26 o 
   5   3   5    26855.23    26332.47    754.87 o 
   6   3   5    15295.31    15918.70    447.34 o 
   7   3   5     3829.98     4218.12    160.64 o 
   8   3   5     3608.25     2953.36    141.06 o 
   9   3   5      470.35      474.36     67.49 o 
  10   3   5     6156.36     5844.29    324.18 o 
  11   3   5      120.54      237.45     55.13 o 
  12   3   5     1525.00     1472.39    218.78 o 
  13   3   5     8069.13     8084.23    631.35 o 
  14   3   5     2133.04     1597.24    279.41 o 
  15   3   5     2132.86     2077.99    395.50 o 
  16   3   5        7.61      304.71    106.01 o 
  17   3   5     2330.48     2115.54    377.36 o 
 -17   4   5      309.89      571.59    154.12 o 
 -16   4   5    13812.77    15317.75   1251.75 o 
 -15   4   5      617.76      591.48    266.74 o 
 -14   4   5    25466.87    24876.88   1356.04 o 
 -13   4   5      477.15      449.12    216.20 o 
 -12   4   5    39155.31    40548.53   1591.67 o 
 -11   4   5     8593.79    10437.40   1015.43 o 
 -10   4   5    17146.06    17624.21   1053.87 o 
  -9   4   5     9778.19    10270.92    846.73 o 
  -8   4   5    23926.41    22961.55    569.77 o 
  -7   4   5    13212.91    14036.91    466.39 o 
  -6   4   5    28078.91    30071.66    644.04 o 
  -5   4   5     7140.18     7087.51    486.86 o 
  -4   4   5     1799.11     1562.70    170.93 o 
  -3   4   5      158.12      432.16    126.61 o 
  -2   4   5     8344.99     8438.54    590.92 o 
  -1   4   5    20515.02    22687.54    647.90 o 
   0   4   5     1476.25     1412.56    163.40 o 
   1   4   5   106240.43   102638.18   2221.81 o 
   2   4   5       20.23      109.82     67.00 o 
   3   4   5    69587.55    64720.53    683.55 o 
   4   4   5      279.73      348.48    182.66 o 
   5   4   5    64514.14    63143.97    931.56 o 
   6   4   5      438.75      861.96     95.46 o 
   7   4   5    74284.62    77109.41   1002.37 o 
   8   4   5    12108.58    11545.01    236.06 o 
   9   4   5    30518.04    30271.47    598.73 o 
  10   4   5     5411.32     5091.83    215.13 o 
  11   4   5    30233.70    32417.47    656.91 o 
  12   4   5     8129.88     7557.98    322.06 o 
  13   4   5    20696.94    19881.32   1139.28 o 
  14   4   5     2442.98     1960.13    315.83 o 
  15   4   5     8292.73     9081.21    962.14 o 
  16   4   5       87.57      357.22    123.76 o 
  17   4   5     3374.87     3270.76    842.33 o 
 -17   5   5      339.20      511.05    204.45 o 
 -16   5   5     5430.78     5333.10   1145.87 o 
 -15   5   5      473.85      737.46    232.70 o 
 -14   5   5     2150.57     2856.81    682.29 o 
 -13   5   5       46.90       81.79    154.52 o 
 -12   5   5       60.15      421.12    124.28 o 
 -11   5   5        9.38      230.75    135.13 o 
 -10   5   5       22.93      347.05     97.70 o 
  -9   5   5    12645.58     9977.98    807.89 o 
  -8   5   5    20705.81    21162.44    644.94 o 
  -7   5   5    30456.24    29842.88    628.99 o 
  -6   5   5    22552.68    20249.33    644.61 o 
  -5   5   5    71459.24    70916.52   1200.53 o 
  -4   5   5    67489.13    69094.21    875.38 o 
  -3   5   5   110070.49   109513.63   1510.61 o 
  -2   5   5    14327.52    13546.52    440.65 o 
  -1   5   5   122464.55   124446.92   1589.26 o 
   0   5   5    23006.53    23304.48    810.81 o 
   1   5   5    34922.91    34989.17    834.57 o 
   2   5   5    11359.87    10325.43    609.61 o 
   3   5   5    87909.89    90842.16   1780.15 o 
   4   5   5      126.15      314.21    116.43 o 
   5   5   5    20826.20    21217.70    720.36 o 
   6   5   5      397.17      278.37     76.26 o 
   7   5   5     2251.20     2293.83    148.33 o 
   8   5   5     5260.90     4707.03    242.44 o 
   9   5   5      926.81     1080.01    115.57 o 
  10   5   5     3322.95     3366.04    216.15 o 
  11   5   5     4340.96     4135.61    322.35 o 
  12   5   5        8.16      120.20     50.97 o 
  13   5   5     2652.58     2494.54    285.90 o 
  14   5   5     1812.59     1566.45    260.61 o 
  15   5   5    10491.34    10622.02    434.44 o 
  16   5   5     6345.34     6036.70    855.92 o 
  17   5   5      996.13     1663.41    518.25 o 
 -17   6   5      435.76      247.98    152.52 o 
 -16   6   5     1450.87     1368.86    354.41 o 
 -15   6   5      145.73      482.31    235.35 o 
 -14   6   5    11077.75     8793.95   1690.06 o 
 -13   6   5      309.39      672.10    297.68 o 
 -12   6   5     8012.84     9510.66   1613.25 o 
 -11   6   5     5463.30     5859.93    736.46 o 
 -10   6   5     1938.37     1857.39    182.68 o 
  -9   6   5      651.65      671.87    126.73 o 
  -8   6   5      983.70     1140.84    151.14 o 
  -7   6   5     9497.47    11767.28    679.98 o 
  -6   6   5     1020.72     1311.97    131.72 o 
  -5   6   5    29721.74    29418.62   1465.96 o 
  -4   6   5    30200.39    28901.58    713.85 o 
  -3   6   5    13824.22    13566.24    436.31 o 
  -2   6   5    17360.34    18360.08    617.73 o 
  -1   6   5     7895.96     6329.34    385.59 o 
   0   6   5    16565.20    16383.95    565.02 o 
   1   6   5     7281.49     8387.63    446.87 o 
   2   6   5    36469.21    36057.30   1612.21 o 
   3   6   5     2283.59     2846.66    630.40 o 
   4   6   5    30420.18    29451.84    840.68 o 
   5   6   5    48785.84    48557.93    949.00 o 
   6   6   5    11055.76    11662.25    429.72 o 
   7   6   5    21825.28    22311.16    501.40 o 
   8   6   5       70.49      106.52     35.61 o 
   9   6   5    17163.75    17350.83    431.39 o 
  10   6   5       64.35      164.94     48.40 o 
  11   6   5    12771.10    13514.37    380.41 o 
  12   6   5     8542.75     8514.45    511.91 o 
  13   6   5    12778.98    11698.39    642.46 o 
  14   6   5     5101.17     3595.28    682.23 o 
  15   6   5      399.32      418.87    170.36 o 
  16   6   5     4672.35     4452.97    722.28 o 
  17   6   5      107.89      116.70    228.08 o 
 -17   7   5     9555.65     8622.31    763.74 o 
 -16   7   5       15.66      166.95    207.40 o 
 -15   7   5    20213.13    22127.14   1546.55 o 
 -14   7   5       20.76      275.37    191.96 o 
 -13   7   5    45857.00    50980.70   1967.23 o 
 -12   7   5     6994.07     7631.80   1180.76 o 
 -11   7   5    36539.67    39319.05   1913.03 o 
 -10   7   5     8234.89     8277.06   1443.19 o 
  -9   7   5    17233.24    17090.28    603.37 o 
  -8   7   5     8648.60     8946.67    613.17 o 
  -7   7   5    23412.57    22245.54    558.12 o 
  -6   7   5    21037.40    22841.11    608.46 o 
  -5   7   5     9127.44     8640.57    250.52 o 
  -4   7   5    21029.06    20735.51    627.99 o 
  -3   7   5     1864.60     3259.26    375.72 o 
  -2   7   5     2960.86     3246.62    321.52 o 
  -1   7   5     3091.36     3191.53    312.97 o 
   0   7   5    25679.19    26837.96    910.19 o 
   1   7   5     1426.34     1634.96    143.33 o 
   2   7   5    49408.02    46784.81   1246.19 o 
   3   7   5     5513.85     5858.83    313.06 o 
   4   7   5    57899.71    58333.91   2014.96 o 
   5   7   5     4778.96     4748.52    661.70 o 
   6   7   5    68076.43    69081.75   1211.51 o 
   7   7   5      821.62     1194.35    187.66 o 
   8   7   5    42815.79    42650.58    545.74 o 
   9   7   5     4258.21     4581.00    203.29 o 
  10   7   5    25733.19    26348.80    534.26 o 
  11   7   5     3935.20     3436.59    333.92 o 
  12   7   5    43440.66    44349.64    612.17 o 
  13   7   5     3169.19     2610.88    298.68 o 
  14   7   5    14794.93    12217.03   1379.32 o 
  15   7   5     4275.51     4120.23    650.27 o 
  16   7   5     9871.39     8493.35   1919.37 o 
  17   7   5       84.17      224.34    205.05 o 
 -17   8   5     5343.59     4032.50    925.56 o 
 -16   8   5     2006.54     1875.79    378.32 o 
 -15   8   5     5567.08     4956.34    756.08 o 
 -14   8   5      485.51      609.64    208.49 o 
 -13   8   5      143.87      380.05    213.90 o 
 -12   8   5      520.50      779.14    168.90 o 
 -11   8   5      101.20      345.79    158.43 o 
 -10   8   5     1203.06     1767.92    304.50 o 
  -9   8   5    12022.43    13094.65    734.49 o 
  -8   8   5     7655.10     7833.59    609.92 o 
  -7   8   5    34897.70    32906.89    966.86 o 
  -6   8   5    19622.72    19076.14    525.00 o 
  -5   8   5    69841.43    66843.07   1385.38 o 
  -4   8   5    23833.69    23676.53    616.73 o 
  -3   8   5    66004.06    64733.70   1161.00 o 
  -2   8   5    82719.70    81667.23    973.48 o 
  -1   8   5    10099.92    10537.95    747.36 o 
   0   8   5    65816.01    72983.20   1009.72 o 
   1   8   5    20237.93    20221.51    701.06 o 
   2   8   5   124143.20   131003.70   2866.01 o 
   3   8   5     3663.71     3304.37    482.46 o 
   4   8   5   108361.93   107610.36   1849.27 o 
   5   8   5       86.08      199.14    157.52 o 
   6   8   5    28661.48    29637.23    742.03 o 
   7   8   5     1561.55     2194.31    236.02 o 
   8   8   5     2541.16     2811.37    285.06 o 
   9   8   5      131.73      212.16     69.62 o 
  10   8   5     1137.52     1199.90    176.61 o 
  11   8   5       36.00      143.65     39.10 o 
  12   8   5     3761.56     3337.05    329.17 o 
  13   8   5      933.59      571.68    109.14 o 
  14   8   5    14295.34    14548.44   1313.81 o 
  15   8   5      479.16      944.52    220.54 o 
  16   8   5     8656.90    10391.95   1640.16 o 
  17   8   5     3325.18     2808.24    674.21 o 
 -17   9   5      827.83      437.20    213.31 o 
 -16   9   5      989.29      547.04    253.55 o 
 -15   9   5     3484.81     2741.96    622.15 o 
 -14   9   5      613.97     1148.99    367.81 o 
 -13   9   5    17504.87    17936.73   1385.75 o 
 -12   9   5        9.54      417.53    163.03 o 
 -11   9   5     8257.44     9556.72   1307.66 o 
 -10   9   5     8007.87     9044.96   1091.90 o 
  -9   9   5     3543.27     3459.60    339.91 o 
  -8   9   5     4853.72     4931.72    451.02 o 
  -7   9   5     1245.61     1439.09    165.68 o 
  -6   9   5    33727.47    33058.03    769.68 o 
  -5   9   5     1531.76     1790.44    182.08 o 
  -4   9   5    37076.12    36092.98    902.83 o 
  -3   9   5    18575.25    17258.90    551.74 o 
  -2   9   5    10528.45    10711.21    332.56 o 
  -1   9   5     2594.66     3195.18    358.62 o 
   0   9   5      363.44      700.24    149.20 o 
   1   9   5    27400.46    26071.28    877.17 o 
   2   9   5     1930.78     2405.52    236.02 o 
   3   9   5    15918.49    16893.05    736.36 o 
   4   9   5    12146.14    10155.03    853.90 o 
   5   9   5    29283.48    28681.29    860.48 o 
   6   9   5    17535.81    18766.37    431.35 o 
   7   9   5      193.71      358.18     87.37 o 
   8   9   5    21769.95    22349.35    728.98 o 
   9   9   5       46.45       88.52     55.37 o 
  10   9   5     8149.47     9214.29    392.50 o 
  11   9   5      151.02      122.66     67.00 o 
  12   9   5    11674.84    12162.86    544.48 o 
  13   9   5    11338.63    10767.27    928.43 o 
  14   9   5     3409.92     3218.61    568.81 o 
  15   9   5     3296.99     3120.28    562.39 o 
  16   9   5      486.45      474.70    321.26 o 
 -16  10   5    15433.83    15054.65    699.77 o 
 -15  10   5     1023.57      672.31    335.18 o 
 -14  10   5    22915.61    24961.70   1082.97 o 
 -13  10   5      414.45      910.88    224.74 o 
 -12  10   5    58960.81    62169.64   1232.28 o 
 -11  10   5       23.19      507.85    179.38 o 
 -10  10   5    27643.45    26210.30   1170.26 o 
  -9  10   5     3807.69     4396.64    484.21 o 
  -8  10   5    31333.44    32876.59   1337.65 o 
  -7  10   5     1406.23     1806.26    183.68 o 
  -6  10   5    16662.93    16944.07    573.00 o 
  -5  10   5    19799.46    21361.95   1264.45 o 
  -4  10   5     4717.97     4959.83    458.12 o 
  -3  10   5    13444.52    13966.90    598.28 o 
  -2  10   5      126.53      319.89    190.61 o 
  -1  10   5      153.28      267.14     83.50 o 
   0  10   5     1385.29     1266.52    160.75 o 
   1  10   5        1.86      127.65     55.09 o 
   2  10   5      244.91      365.77     58.44 o 
   3  10   5    19627.68    19195.89    864.60 o 
   4  10   5    19513.77    21321.27    731.51 o 
   5  10   5    24820.97    26364.54    655.50 o 
   6  10   5     2000.64     1490.72    259.45 o 
   7  10   5    68986.99    67973.28   1028.18 o 
   8  10   5     2558.59     2588.16    305.42 o 
   9  10   5    33381.91    33128.13   1103.85 o 
  10  10   5      202.13      353.14     89.57 o 
  11  10   5    62262.44    60131.12   1386.89 o 
  12  10   5      623.53      753.78    116.69 o 
  13  10   5    26357.29    28132.66   1395.40 o 
  14  10   5     2651.29     2473.13    605.25 o 
  15  10   5    14213.96    15849.63    674.98 o 
  16  10   5     1418.10     1303.04    447.89 o 
 -16  11   5     5921.85     6415.12   1813.17 o 
 -15  11   5        6.28      226.92    179.98 o 
 -14  11   5     3333.64     3895.39   1117.13 o 
 -13  11   5      443.77      278.47    276.29 o 
 -12  11   5     1300.50     1046.65    287.28 o 
 -11  11   5      135.15      509.52    357.87 o 
 -10  11   5      603.00      926.53    231.97 o 
  -9  11   5      209.05      251.83    104.83 o 
  -8  11   5     7930.11     7858.38    823.93 o 
  -7  11   5    20611.67    19899.64   1351.68 o 
  -6  11   5    41883.26    41189.18    876.06 o 
  -5  11   5     4155.60     4464.57    506.51 o 
  -4  11   5    24711.87    21901.22    536.14 o 
  -3  11   5    50740.07    54139.77    868.46 o 
  -2  11   5    33402.11    30880.83    894.24 o 
  -1  11   5    44709.61    45937.29    894.19 o 
   0  11   5    10982.94    11043.46    504.36 o 
   1  11   5    87461.67    85751.88   1202.55 o 
   2  11   5    10228.69    10689.82    324.85 o 
   3  11   5    81023.31    81233.59   1508.30 o 
   4  11   5       48.49      139.29    205.72 o 
   5  11   5    34476.45    38108.73   1996.18 o 
   6  11   5       56.10      273.22    334.99 o 
   7  11   5    20224.03    19754.88    709.88 o 
   8  11   5      308.76      611.72    103.36 o 
   9  11   5      724.55      621.56    120.36 o 
  10  11   5     4109.49     3861.35    205.15 o 
  11  11   5      379.90      497.15     78.36 o 
  12  11   5     1798.93     1731.85    294.36 o 
  13  11   5     4090.95     5032.20    491.05 o 
  14  11   5      973.80     1126.35    522.43 o 
  15  11   5     7950.91     8076.69   1803.62 o 
  16  11   5     3421.57     4162.94    750.70 o 
 -16  12   5     2459.89     1652.09    359.91 o 
 -15  12   5     1295.66      691.50    201.03 o 
 -14  12   5     3000.20     2809.31    748.68 o 
 -13  12   5     1388.19     1898.64    412.09 o 
 -12  12   5    12163.83    12739.04    927.71 o 
 -11  12   5     4234.16     4700.75    884.22 o 
 -10  12   5     4792.34     5195.40    677.93 o 
  -9  12   5     6489.64     7672.73   1164.66 o 
  -8  12   5     9260.20    10592.90    855.59 o 
  -7  12   5    16963.83    17801.37   1167.67 o 
  -6  12   5      687.66     1150.80    301.50 o 
  -5  12   5    24490.99    24431.12   1385.34 o 
  -4  12   5     2100.51     2305.38    256.91 o 
  -3  12   5    14252.52    16083.23    845.81 o 
  -2  12   5    16449.40    16538.14    641.25 o 
  -1  12   5     5966.94     5172.51    387.65 o 
   0  12   5    19910.82    18266.35    675.94 o 
   1  12   5      247.00      207.87     56.24 o 
   2  12   5    39407.29    41611.66   1076.27 o 
   3  12   5     2041.55     2333.20    166.47 o 
   4  12   5    35912.82    36358.65   3768.93 o 
   5  12   5     5790.39     5460.51    233.21 o 
   6  12   5     6922.12     6924.42    727.69 o 
   7  12   5    20571.53    22289.95    800.75 o 
   8  12   5     2191.50     1940.58    362.94 o 
   9  12   5     1743.45     1960.15    248.78 o 
  10  12   5      145.15      262.70     57.74 o 
  11  12   5    13219.52    13889.15   1030.85 o 
  12  12   5     1915.50     2014.14    299.36 o 
  13  12   5     5096.45     5466.25    329.36 o 
  14  12   5     5563.34     5805.03   1270.11 o 
  15  12   5     2056.17     2004.24    387.43 o 
  16  12   5     3020.25     2771.03    661.86 o 
 -16  13   5      385.95      443.22    169.94 o 
 -15  13   5     9579.65     9066.02    858.38 o 
 -14  13   5      157.36      316.67    262.27 o 
 -13  13   5    21541.55    21781.67   1670.60 o 
 -12  13   5     1785.23     2262.74    457.24 o 
 -11  13   5    31882.29    32108.06   1541.81 o 
 -10  13   5     4888.67     5255.97    612.99 o 
  -9  13   5    29329.23    30156.44   2525.71 o 
  -8  13   5     5798.96     6452.49    657.23 o 
  -7  13   5    36909.03    37610.89    852.77 o 
  -6  13   5     9382.06     9462.06    739.50 o 
  -5  13   5    14284.12    13676.80    533.18 o 
  -4  13   5    10887.91    12213.18    480.37 o 
  -3  13   5     5528.74     5355.95    537.37 o 
  -2  13   5     7926.30     9682.15    619.19 o 
  -1  13   5     1326.96     1535.32    198.72 o 
   0  13   5      191.33      172.33     67.28 o 
   1  13   5      125.82      234.97     77.84 o 
   2  13   5     7384.57     8258.99    315.94 o 
   3  13   5     6931.52     7120.68    187.96 o 
   4  13   5    19700.77    19421.93    451.32 o 
   5  13   5     5983.20     5866.83    183.46 o 
   6  13   5    48755.43    49441.64   1552.85 o 
   7  13   5     6617.85     7267.50    650.20 o 
   8  13   5    40306.55    40196.02   1008.25 o 
   9  13   5      914.29      786.70     91.82 o 
  10  13   5    53973.61    52033.32   1213.99 o 
  11  13   5      915.49      776.53    146.86 o 
  12  13   5    31651.89    33563.25   1266.03 o 
  13  13   5     2219.61     2692.26    525.14 o 
  14  13   5    22460.68    25283.71   1190.76 o 
  15  13   5     3837.38     4929.55    755.03 o 
  16  13   5    10773.45    12157.50   2339.78 o 
 -16  14   5      940.80      576.85    185.06 o 
 -15  14   5     3212.10     4264.12    780.06 o 
 -14  14   5      122.67      272.85    207.11 o 
 -13  14   5     1627.01     1805.72    393.84 o 
 -12  14   5     1442.99     1684.23    585.17 o 
 -11  14   5        1.52      263.30    187.00 o 
 -10  14   5       59.23      296.16    142.24 o 
  -9  14   5     6499.92     7279.73    761.41 o 
  -8  14   5     4486.57     3733.55    318.46 o 
  -7  14   5    19195.29    19396.61    734.53 o 
  -6  14   5    11011.42    11722.17    854.47 o 
  -5  14   5    26029.70    23286.38   1292.20 o 
  -4  14   5    20045.11    21768.08    817.53 o 
  -3  14   5    40488.70    42613.66   1067.12 o 
  -2  14   5    37683.04    38311.95   1439.28 o 
  -1  14   5    26758.18    29651.41    827.56 o 
   0  14   5    42187.10    41388.70   1461.01 o 
   1  14   5    24823.53    23253.48    528.24 o 
   2  14   5    59956.73    61106.29    908.01 o 
   3  14   5     6773.78     5975.95    578.18 o 
   4  14   5    23181.70    24918.23    575.20 o 
   5  14   5      170.60      215.74    104.80 o 
   6  14   5    20363.50    18977.89    609.41 o 
   7  14   5      697.15     1075.56    246.10 o 
   8  14   5     1492.27     1779.34    223.65 o 
   9  14   5     6432.39     5835.87    334.09 o 
  10  14   5      385.38      402.54    138.27 o 
  11  14   5      426.18      394.86     79.34 o 
  12  14   5     2026.15     2059.61    293.65 o 
  13  14   5       88.83      194.26    112.07 o 
  14  14   5     4672.06     5149.40   1231.70 o 
  15  14   5     1671.80     1385.68    392.92 o 
 -15  15   5     3550.88     2551.09    640.28 o 
 -14  15   5      759.86      602.21    223.96 o 
 -13  15   5     4699.25     4510.85    679.12 o 
 -12  15   5      268.63      684.06    256.40 o 
 -11  15   5    14912.47    16990.26   1573.61 o 
 -10  15   5     2054.64     1978.67    516.20 o 
  -9  15   5     1623.81     1392.01    558.06 o 
  -8  15   5    10122.94     9442.43    881.12 o 
  -7  15   5     6529.27     6487.87    542.98 o 
  -6  15   5     5382.55     5912.04    532.50 o 
  -5  15   5    11946.06    10979.83    559.66 o 
  -4  15   5    19000.34    17403.05    878.98 o 
  -3  15   5     4669.33     4682.54    487.24 o 
  -2  15   5     2173.23     1816.80    227.73 o 
  -1  15   5    31690.07    30766.96    735.26 o 
   0  15   5     7062.53     8587.43    374.78 o 
   1  15   5    31567.63    34934.55    858.03 o 
   2  15   5     2930.34     2760.24    231.73 o 
   3  15   5    11791.04    11977.16    387.26 o 
   4  15   5       15.49      260.48     52.43 o 
   5  15   5    10152.21     9842.11    309.14 o 
   6  15   5    12169.26    11264.24    535.42 o 
   7  15   5      194.02      188.65     43.00 o 
   8  15   5    12094.84    12532.96    510.09 o 
   9  15   5      371.08      305.87     85.58 o 
  10  15   5    10857.21    10662.33    520.15 o 
  11  15   5      217.40      147.14     83.64 o 
  12  15   5     5580.27     6151.51    653.38 o 
  13  15   5     1332.35      960.82    339.53 o 
  14  15   5      273.76      668.06    218.63 o 
  15  15   5     1120.96     1442.74    436.29 o 
 -15  16   5        7.64      406.64    145.10 o 
 -14  16   5    17826.39    18341.56    716.87 o 
 -13  16   5      333.97     1002.35    334.87 o 
 -12  16   5    23823.53    24852.84   1972.82 o 
 -11  16   5     2003.64     2167.73    646.89 o 
 -10  16   5    53120.61    52896.93   2038.26 o 
  -9  16   5     1878.51     1915.56    751.75 o 
  -8  16   5    23431.29    22635.92   1119.47 o 
  -7  16   5     3675.13     4815.05    516.11 o 
  -6  16   5    21715.06    22090.28    865.82 o 
  -5  16   5     2703.02     2804.91    262.32 o 
  -4  16   5    12722.18    11982.66    480.77 o 
  -3  16   5      275.77      462.21    127.84 o 
  -2  16   5       10.56      358.81     91.32 o 
  -1  16   5      619.38      585.53    101.85 o 
   0  16   5     2183.49     2236.45    257.18 o 
   1  16   5     4412.54     3993.66    214.72 o 
   2  16   5     2613.47     3123.75    241.84 o 
   3  16   5    15172.94    15016.49    561.66 o 
   4  16   5     1201.75      950.81    109.13 o 
   5  16   5    49175.83    51446.91    648.98 o 
   6  16   5     3693.92     3474.34    215.78 o 
   7  16   5    35569.46    37651.76    813.08 o 
   8  16   5       69.04      145.70     71.91 o 
   9  16   5    72008.15    76927.39   1167.87 o 
  10  16   5      800.17      691.30    113.10 o 
  11  16   5    36445.08    36940.54   1196.22 o 
  12  16   5     3535.03     3832.27    637.98 o 
  13  16   5    16723.28    19858.62    942.70 o 
  14  16   5     1897.47     2015.59    620.15 o 
  15  16   5     9037.29     9010.55   2029.29 o 
 -15  17   5     1222.04      697.04    233.42 o 
 -14  17   5      589.24      871.90    346.90 o 
 -13  17   5     2321.20     2874.93    466.14 o 
 -12  17   5      872.36      988.63    300.38 o 
 -11  17   5     2813.33     2750.26    585.54 o 
 -10  17   5     3778.13     3895.50    612.38 o 
  -9  17   5     1714.64     1909.41    249.36 o 
  -8  17   5    24400.23    25470.04   1946.00 o 
  -7  17   5    18981.79    18532.41    817.27 o 
  -6  17   5     9267.52     9530.64    893.61 o 
  -5  17   5    26294.51    26505.08    671.42 o 
  -4  17   5     6693.62     5873.53    447.11 o 
  -3  17   5    46315.01    46854.47   1044.30 o 
  -2  17   5     8900.01     8121.09    706.28 o 
  -1  17   5    57550.72    61356.73    813.94 o 
   0  17   5      540.31      647.86    122.84 o 
   1  17   5    54588.00    53880.14    682.44 o 
   2  17   5      921.40     1272.63    205.62 o 
   3  17   5    42492.12    42935.63    666.25 o 
   4  17   5      603.27      708.27    115.27 o 
   5  17   5     4082.79     4664.94    381.68 o 
   6  17   5      112.30      172.15     70.89 o 
   7  17   5     6807.10     6583.85    244.64 o 
   8  17   5       87.81      137.35    101.18 o 
   9  17   5      250.17      233.45     99.62 o 
  10  17   5     1236.35      841.68    136.93 o 
  11  17   5     1572.42     1452.71    233.68 o 
  12  17   5     2711.52     2449.01    551.67 o 
  13  17   5     2843.67     2749.57    301.41 o 
  14  17   5     3790.51     3341.34    687.23 o 
  15  17   5     7933.72     7527.48   1410.11 o 
 -14  18   5      165.01      177.36    137.82 o 
 -13  18   5        5.98      209.96    154.06 o 
 -12  18   5     1033.78     1332.60    361.97 o 
 -11  18   5     3630.66     3113.22    591.54 o 
 -10  18   5      590.22      899.02    255.00 o 
  -9  18   5     9930.87    10260.95   1349.33 o 
  -8  18   5     1576.68     1064.38    313.60 o 
  -7  18   5    15473.78    16639.48    747.72 o 
  -6  18   5       43.84      385.91    202.27 o 
  -5  18   5     7756.89     7216.66    893.50 o 
  -4  18   5     3925.09     4152.17    697.87 o 
  -3  18   5     2739.69     3784.84    350.72 o 
  -2  18   5     1474.69     1368.82    149.24 o 
  -1  18   5    13128.04    13313.78    477.60 o 
   0  18   5    21616.49    22050.08    587.38 o 
   1  18   5      654.42      457.19     61.48 o 
   2  18   5     9373.61     9570.22    571.52 o 
   3  18   5     1258.73     1058.16    129.30 o 
   4  18   5     5699.66     5309.59    207.67 o 
   5  18   5     2937.44     2826.40    198.24 o 
   6  18   5     1144.01     1271.85    165.89 o 
   7  18   5    12761.15    12772.76    744.76 o 
   8  18   5     1551.04     1572.75    428.04 o 
   9  18   5     6285.58     6955.97    357.23 o 
  10  18   5      120.20      119.43    110.28 o 
  11  18   5     5306.38     5110.71    445.14 o 
  12  18   5      738.13     1520.88    309.99 o 
  13  18   5       60.93      384.11    156.41 o 
  14  18   5     1555.09     1205.93    292.39 o 
 -14  19   5      767.42     1121.74    240.77 o 
 -13  19   5    16116.56    16247.17    998.56 o 
 -12  19   5     1154.72     1680.57    358.45 o 
 -11  19   5    16765.29    18410.71    753.11 o 
 -10  19   5     2685.92     3486.88    542.05 o 
  -9  19   5    22738.92    25990.05   1346.28 o 
  -8  19   5     1991.32     2202.80    415.83 o 
  -7  19   5     3666.67     3484.70    655.74 o 
  -6  19   5      298.07      486.59    154.32 o 
  -5  19   5     4284.20     4282.57    503.19 o 
  -4  19   5     3839.27     3282.40    382.13 o 
  -3  19   5     2171.33     2513.93    256.31 o 
  -2  19   5       65.70      342.19     74.33 o 
  -1  19   5      720.55      735.16    181.11 o 
   0  19   5    17403.38    16604.26    516.26 o 
   1  19   5      874.42      742.09    134.63 o 
   2  19   5    16384.78    17198.71    638.42 o 
   3  19   5     4620.14     5017.75    278.56 o 
   4  19   5    47631.47    48502.84   1129.68 o 
   5  19   5     9297.48    10055.35    419.31 o 
   6  19   5    33732.88    34971.86    906.93 o 
   7  19   5     4535.70     4723.28    184.36 o 
   8  19   5    47925.62    51158.32    943.26 o 
   9  19   5     6296.89     6405.58    551.12 o 
  10  19   5    33893.49    36624.97   1800.18 o 
  11  19   5     5674.77     6613.49    908.19 o 
  12  19   5     7424.41     7233.92    809.71 o 
  13  19   5     1094.47     1327.94    288.79 o 
  14  19   5     6633.73     5474.99   1233.66 o 
 -14  20   5     2116.46     1070.74    296.67 o 
 -13  20   5      206.73      336.72    168.22 o 
 -12  20   5     2115.70     1795.42    357.33 o 
 -11  20   5       11.85      211.86    184.05 o 
 -10  20   5     2977.74     2628.56    556.06 o 
  -9  20   5     4643.50     4755.96    927.34 o 
  -8  20   5     7566.71     7974.37   1113.82 o 
  -7  20   5     3267.10     3670.68    539.56 o 
  -6  20   5    28909.88    31152.24   1305.67 o 
  -5  20   5     1098.60     1458.95    162.99 o 
  -4  20   5    44034.54    43331.57   1052.48 o 
  -3  20   5     4802.45     4902.98    553.21 o 
  -2  20   5    44672.64    45737.29   1040.98 o 
  -1  20   5     4013.89     3527.48    422.74 o 
   0  20   5    43895.53    44019.08    933.99 o 
   1  20   5     7105.31     8411.39    615.56 o 
   2  20   5    12879.25    14375.29    736.39 o 
   3  20   5      309.68      438.86     89.40 o 
   4  20   5     4114.69     3649.61    423.65 o 
   5  20   5     2070.96     1534.91    276.18 o 
   6  20   5       58.38      165.99    148.37 o 
   7  20   5      151.62      134.97    180.24 o 
   8  20   5       37.22       95.98    207.14 o 
   9  20   5      920.92      785.75    162.68 o 
  10  20   5     1360.55      880.77    193.86 o 
  11  20   5     3865.41     3708.42    442.01 o 
  12  20   5      843.46      688.06    235.19 o 
  13  20   5     7488.25     8078.87   1008.68 o 
  14  20   5     1989.69     1961.22    669.15 o 
 -13  21   5      918.88     1091.98    315.55 o 
 -12  21   5      289.06      252.46    126.79 o 
 -11  21   5       12.52      209.73    148.40 o 
 -10  21   5     4578.78     3629.03    711.01 o 
  -9  21   5        0.42       89.59    182.74 o 
  -8  21   5     2829.63     2518.76    460.32 o 
  -7  21   5      197.74      572.21    171.52 o 
  -6  21   5     2354.60     2589.03    386.22 o 
  -5  21   5     1161.37     1147.55    164.45 o 
  -4  21   5      202.36      403.71    146.44 o 
  -3  21   5      929.04     1217.66    152.14 o 
  -2  21   5      123.83      215.59     96.23 o 
  -1  21   5     1305.94      991.91    174.15 o 
   0  21   5       45.77      186.23     57.00 o 
   1  21   5    10875.89    11381.93    637.12 o 
   2  21   5     4228.84     5411.65    549.35 o 
   3  21   5      523.31      307.87    193.01 o 
   4  21   5     1320.97     1457.91    250.93 o 
   5  21   5      391.83      354.51    187.72 o 
   6  21   5     1459.61     1575.39    191.16 o 
   7  21   5       81.75      113.70     59.91 o 
   8  21   5     2226.70     2576.95    372.36 o 
   9  21   5      732.87      901.16    299.25 o 
  10  21   5      662.66      566.55    258.09 o 
  11  21   5      634.35      706.86    407.63 o 
  12  21   5      203.28      433.46    158.52 o 
  13  21   5     2792.08     2368.95    582.86 o 
 -13  22   5     3435.36     2869.44    710.84 o 
 -12  22   5     2402.21     3234.01    931.91 o 
 -11  22   5     2964.56     2883.21    379.39 o 
 -10  22   5     5046.75     6144.26    975.54 o 
  -9  22   5     2218.10     1878.94    366.01 o 
  -8  22   5     2401.44     2562.53    387.40 o 
  -7  22   5     1524.04     1876.55    240.31 o 
  -6  22   5      481.73      539.97    177.91 o 
  -5  22   5     4855.84     5164.68    601.70 o 
  -4  22   5     4329.66     4379.58    430.50 o 
  -3  22   5     8245.72     9593.10    909.51 o 
  -2  22   5       96.95      327.57    110.03 o 
  -1  22   5    35855.16    35225.53    828.27 o 
   0  22   5      287.74      432.68    147.23 o 
   1  22   5    31472.20    33961.58   1603.12 o 
   2  22   5     3013.25     2666.15    240.07 o 
   3  22   5    43858.29    39662.70   2059.26 o 
   4  22   5    11618.33    11218.07    683.80 o 
   5  22   5    27412.82    29235.92   1487.65 o 
   6  22   5     7727.75     7438.00    481.80 o 
   7  22   5    13635.69    14290.97    663.81 o 
   8  22   5     5583.73     5992.92    271.82 o 
   9  22   5    16270.26    16433.77   1344.12 o 
  10  22   5     5130.88     6326.75    857.21 o 
  11  22   5     2052.51     2451.19    458.62 o 
  12  22   5     1638.89     1877.00    300.97 o 
  13  22   5     1075.47     1101.24    209.12 o 
 -12  23   5      100.33     1158.39    316.71 o 
 -11  23   5     6038.49     5712.39   1074.67 o 
 -10  23   5      134.08      526.58    122.76 o 
  -9  23   5     7515.41     7795.66    426.58 o 
  -8  23   5     1324.01     1818.19    243.57 o 
  -7  23   5     9038.18     8538.33   1096.02 o 
  -6  23   5      125.91      449.20    146.57 o 
  -5  23   5    23459.47    23815.10    996.89 o 
  -4  23   5      200.61      527.36    286.23 o 
  -3  23   5    11547.82    11305.35    893.71 o 
  -2  23   5      218.22       51.04    132.34 o 
  -1  23   5    12264.50    11516.84    667.11 o 
   0  23   5     2174.44     2353.58    279.72 o 
   1  23   5     4940.97     4435.07    497.52 o 
   2  23   5       80.37       90.02     86.79 o 
   3  23   5     2068.12     1821.47    201.97 o 
   4  23   5     1338.16      641.99    208.70 o 
   5  23   5      695.36      509.36    364.54 o 
   6  23   5      892.39      967.05    205.84 o 
   7  23   5      208.44      227.51    161.41 o 
   8  23   5     1106.68     1459.64    293.71 o 
   9  23   5        0.30      145.69    269.16 o 
  10  23   5     4452.56     5684.93    799.25 o 
  11  23   5      461.43      659.67    183.54 o 
  12  23   5     5840.52     6261.92   1375.56 o 
 -12  24   5     1495.47     1251.19    178.02 o 
 -11  24   5      150.63      200.40    114.27 o 
 -10  24   5     2033.09     2308.87    274.93 o 
  -9  24   5      911.51      659.52    162.93 o 
  -8  24   5     3871.25     3235.86    437.14 o 
  -7  24   5      578.35     1000.57    168.52 o 
  -6  24   5     6485.56     6203.03    807.93 o 
  -5  24   5     4221.36     4577.09    698.66 o 
  -4  24   5     7120.65     6688.45   1158.17 o 
  -3  24   5     7952.77     8235.42   1193.24 o 
  -2  24   5     1502.25     1476.37    258.87 o 
  -1  24   5      328.21      278.78    140.15 o 
   0  24   5      256.76       54.71    107.61 o 
   1  24   5     4650.40     4162.85    492.18 o 
   2  24   5      578.62      385.26    136.93 o 
   3  24   5      651.26      670.83    147.51 o 
   4  24   5     6848.57     6390.29    964.83 o 
   5  24   5      304.14      213.85    444.83 o 
   6  24   5     3336.43     3487.40    612.05 o 
   7  24   5       29.71      169.58    162.24 o 
   8  24   5     4501.10     4180.31    243.73 o 
   9  24   5      178.12      342.58    286.42 o 
  10  24   5      557.00      994.22    492.64 o 
  11  24   5      935.54      648.65    313.65 o 
  12  24   5      705.82      468.20    227.68 o 
 -11  25   5       64.59      228.23    107.54 o 
 -10  25   5       71.60      358.69    136.62 o 
  -9  25   5      215.43      309.22    119.09 o 
  -8  25   5      142.07      236.50    147.69 o 
  -7  25   5      241.86       91.01     80.10 o 
  -6  25   5     3974.14     3931.43    553.48 o 
  -5  25   5     1807.45     2331.21    411.92 o 
  -4  25   5     7230.95     7426.75   1099.57 o 
  -3  25   5     4528.54     4006.51    488.37 o 
  -2  25   5    15514.87    13727.30   1651.35 o 
  -1  25   5     3233.43     2634.27    326.58 o 
   0  25   5    16782.89    15926.64   1157.70 o 
   1  25   5    14209.27    13802.10   1195.97 o 
   2  25   5    12042.55    11877.03   1044.43 o 
   3  25   5    11201.59    10161.01   1189.61 o 
   4  25   5     8178.06     6839.42    988.63 o 
   5  25   5    13185.45    13140.48   1945.96 o 
   6  25   5     3141.44     3851.82    781.78 o 
   7  25   5     6266.42     6102.97    694.60 o 
   8  25   5     2402.38     2169.23    841.69 o 
   9  25   5     3822.23     3597.93    552.02 o 
  10  25   5      669.87     1423.35    557.62 o 
  11  25   5     1273.84     1066.71    257.24 o 
 -11  26   5       26.47      256.40     86.32 o 
 -10  26   5    12311.32    12263.97    822.02 o 
  -9  26   5      119.86      403.71    118.57 o 
  -8  26   5     7914.61     8411.61   1022.28 o 
  -7  26   5      876.42      811.23    291.46 o 
  -6  26   5     6474.67     6320.53    660.23 o 
  -5  26   5      747.11      491.40    109.40 o 
  -4  26   5     4322.86     5233.05    690.36 o 
  -3  26   5     1945.06     1792.12    284.83 o 
  -2  26   5      460.98      597.29    181.75 o 
  -1  26   5      733.11      864.39    160.50 o 
   0  26   5        2.40      139.53    106.25 o 
   1  26   5        3.06      168.49    112.84 o 
   2  26   5      231.17      304.72    100.34 o 
   3  26   5      300.38      146.21     89.08 o 
   4  26   5      398.52      569.53    174.39 o 
   5  26   5     5634.75     6335.41    761.24 o 
   6  26   5      969.15      624.80    364.87 o 
   7  26   5     6957.88     7485.91    294.92 o 
   8  26   5      265.58      459.90    344.83 o 
   9  26   5    14835.63    16957.50   2346.46 o 
  10  26   5      470.44      704.79    341.50 o 
 -10  27   5       12.13      177.69    106.74 o 
  -9  27   5     4911.67     4793.88    593.99 o 
  -8  27   5     3708.48     3253.38    801.49 o 
  -7  27   5     4507.03     4224.62    657.18 o 
  -6  27   5     1805.64     2028.46    317.21 o 
  -5  27   5     2817.36     3028.22    554.08 o 
  -4  27   5    10072.13    10435.47   1242.38 o 
  -3  27   5      245.88       -7.82    175.93 o 
  -2  27   5     9541.74     9634.85   1517.58 o 
  -1  27   5      549.11      615.70    428.93 o 
   0  27   5     5207.56     4734.00   1297.42 o 
   1  27   5     1828.91     1097.01    299.61 o 
   2  27   5     2705.40     2324.59    342.80 o 
   3  27   5    10141.75     7711.99   1273.71 o 
   4  27   5      215.01      187.45    218.21 o 
   5  27   5     2844.11     2270.43    582.91 o 
   6  27   5      800.45      510.09    154.76 o 
   7  27   5     4965.58     4506.87    701.13 o 
   8  27   5     4342.82     3459.16    605.92 o 
   9  27   5     1939.01     2075.07    612.20 o 
  10  27   5     6587.10     6813.33   1597.55 o 
  -9  28   5     1272.87     1102.55    242.77 o 
  -8  28   5       50.99      200.48    181.29 o 
  -7  28   5     9699.40     9489.58    964.63 o 
  -6  28   5      721.77      864.92    161.31 o 
  -5  28   5    11157.94    12178.72   1045.39 o 
  -4  28   5     5980.56     6267.59    729.53 o 
  -3  28   5    11775.75    12931.69   1458.29 o 
  -2  28   5     9299.82     9892.36   1171.09 o 
  -1  28   5    20616.76    24779.43   1380.34 o 
   0  28   5    19453.05    20606.15   1257.04 o 
   1  28   5    10816.37     8040.13   1358.52 o 
   2  28   5    22525.61    18563.75    953.11 o 
   3  28   5     8222.86    10917.02   2161.64 o 
   4  28   5    13114.00    13660.10   2041.63 o 
   5  28   5     2193.26     2088.66    620.47 o 
   6  28   5    15294.19    15531.51   1354.67 o 
   7  28   5     1377.79     1947.56    548.75 o 
   8  28   5     2186.84     2037.70    697.52 o 
   9  28   5      842.95     1310.28    459.00 o 
  -8  29   5     3396.67     3637.33    624.04 o 
  -7  29   5    14833.53    15494.75    596.37 o 
  -6  29   5     2145.35     1879.72    324.27 o 
  -5  29   5     8869.46     8960.07   1100.13 o 
  -4  29   5     3451.09     3933.37    564.35 o 
  -3  29   5     2646.51     2564.12    428.51 o 
  -2  29   5     1015.48      690.50    456.34 o 
  -1  29   5       54.43      447.46    312.96 o 
   0  29   5      209.07      672.71    487.22 o 
   1  29   5      928.32     1702.87    376.30 o 
   2  29   5      692.84      431.30    333.51 o 
   3  29   5     1297.95     2200.79    534.52 o 
   4  29   5     4398.85     3438.09    848.33 o 
   5  29   5     1882.73     1692.93    428.51 o 
   6  29   5     8506.86     9856.49   2401.90 o 
   7  29   5     2218.07      959.71    634.86 o 
   8  29   5    16278.84    17847.65   1881.97 o 
  -7  30   5     2649.16     2991.68    299.29 o 
  -6  30   5     2373.58     2388.08    300.85 o 
  -5  30   5     3429.78     2512.26    334.16 o 
  -4  30   5     1461.18     1664.34    306.98 o 
  -3  30   5     9410.23     8701.22   1088.82 o 
  -2  30   5      367.35     1168.89    543.21 o 
  -1  30   5     7394.19     9572.93   1586.06 o 
   0  30   5     3018.72     3638.35    920.02 o 
   1  30   5     4109.29     4275.66   1254.78 o 
   2  30   5     5330.09     4575.62    935.32 o 
   3  30   5      153.40       48.92    187.88 o 
   4  30   5     5384.41     5405.58   1264.66 o 
   5  30   5      238.50      258.48    318.61 o 
   6  30   5     3360.61     1772.67    685.05 o 
   7  30   5     4033.50     4076.19    818.00 o 
  -6  31   5    11554.70    10785.35    950.17 o 
  -5  31   5     8876.29    10490.78   2068.77 o 
  -4  31   5     8115.25     9144.44   1184.49 o 
  -3  31   5    16829.51    17084.07   1286.19 o 
  -2  31   5    16588.57    18316.60   1001.30 o 
  -1  31   5    17316.28    18461.71   2466.15 o 
   0  31   5    14245.61    11675.33   2175.98 o 
   1  31   5    28638.18    25804.49   2073.65 o 
   2  31   5     5225.45     5727.01   1016.14 o 
   3  31   5    10969.84    10154.29   1436.35 o 
   4  31   5     2556.65     3319.89    799.26 o 
   5  31   5    10865.77    10163.53   2592.46 o 
   6  31   5      181.55     -103.34    232.63 o 
  -4  32   5     6209.98     5554.79    752.32 o 
  -3  32   5     2732.83     3417.93    882.29 o 
  -2  32   5      211.09      350.89    311.83 o 
   0  32   5      995.73      675.88    639.97 o 
   1  32   5      484.21      366.57    308.02 o 
   2  32   5     1071.94      943.30    377.81 o 
   3  32   5     2566.02     2314.67    942.37 o 
   4  32   5     3075.05     3616.27   1265.60 o 
  -1  33   5     1606.52     1168.90    403.59 o 
   0  33   5      490.64      741.15    352.41 o 
   1  33   5     5524.35     2702.66    631.47 o 
 -16   0   6      107.81      160.37    209.00 o 
 -15   0   6      715.83      618.20    501.69 o 
 -14   0   6     2177.55     1992.08    553.60 o 
 -13   0   6     3503.62     3489.22    923.68 o 
 -12   0   6     7871.57     7726.57   1476.25 o 
 -11   0   6      167.17      405.36    362.78 o 
 -10   0   6     7152.31     7265.54   1330.63 o 
  -9   0   6     5140.58     4075.42    797.36 o 
  -8   0   6     8841.28    10435.48   1087.55 o 
  -7   0   6     4490.29     4269.07    667.40 o 
  -6   0   6    42366.28    44160.37   1037.44 o 
  -5   0   6      863.09     1333.19    215.66 o 
  -4   0   6    60646.67    58596.81   1171.71 o 
  -3   0   6      658.28      768.33    243.83 o 
  -2   0   6    66784.95    63317.34   1336.20 o 
  -1   0   6     1120.53     1876.73    294.72 o 
   0   0   6    93094.52    87953.05   1765.37 o 
   1   0   6     3662.33     4898.87    488.65 o 
   2   0   6    74510.62    75993.77   1494.89 o 
   3   0   6     4703.33     4605.32    333.14 o 
   4   0   6    33373.49    33318.93   1276.54 o 
   5   0   6     1568.28     1845.80    234.15 o 
   6   0   6     2671.70     2445.58    447.31 o 
   7   0   6      114.52      109.69     64.43 o 
   8   0   6    15079.13    14802.54    508.66 o 
   9   0   6      163.63      365.80     65.10 o 
  10   0   6      240.15      322.56    187.39 o 
  11   0   6    11090.14    10663.23    677.83 o 
  12   0   6     1098.90     1027.43    270.39 o 
  13   0   6    23866.29    24516.57   1135.78 o 
  14   0   6     3170.98     3007.69    690.17 o 
  15   0   6    20619.87    21797.87    937.00 o 
  16   0   6     1917.58     1589.17    381.07 o 
 -17   1   6     5273.55     2395.86   1807.26 o 
 -16   1   6     4245.01     2491.97    586.40 o 
 -15   1   6     7774.06     9022.82   1774.54 o 
 -14   1   6    18706.94    19041.24    752.81 o 
 -13   1   6     5227.11     4637.08    990.53 o 
 -12   1   6    18645.60    17510.68   1339.83 o 
 -11   1   6     4361.41     5076.66    521.90 o 
 -10   1   6    30646.93    30097.77   2105.82 o 
  -9   1   6     2865.98     3496.43    452.15 o 
  -8   1   6    16346.40    15114.57    866.92 o 
  -7   1   6      852.64      869.55    187.66 o 
  -6   1   6     9944.86    11092.91   1044.29 o 
  -5   1   6    13620.25    14351.01    517.29 o 
  -4   1   6      303.34      496.89     82.33 o 
  -3   1   6     8703.99     8335.76    731.67 o 
  -2   1   6      427.73      416.03     87.91 o 
  -1   1   6     3462.48     3709.44    214.55 o 
   0   1   6     3848.96     4576.17    359.81 o 
   1   1   6     4128.94     4278.43    318.35 o 
   2   1   6    38937.12    36704.91   1662.96 o 
   3   1   6     6987.26     7045.23    218.58 o 
   4   1   6    32386.36    35091.38    999.70 o 
   5   1   6     8610.62     8230.96    194.84 o 
   6   1   6    37643.14    38548.15    697.41 o 
   7   1   6    17404.60    17362.13    490.90 o 
   8   1   6    19129.25    19727.68    453.30 o 
   9   1   6    13801.00    13403.35    307.77 o 
  10   1   6     9161.82     9080.14    267.48 o 
  11   1   6    19215.56    20263.46    454.66 o 
  12   1   6      677.33      650.67    119.03 o 
  13   1   6    17576.50    15927.91    592.42 o 
  14   1   6      801.62      984.92    216.18 o 
  15   1   6     1731.79     1327.82    241.44 o 
  16   1   6      526.49      316.89    255.43 o 
 -17   2   6     1547.94     1655.93    346.77 o 
 -16   2   6     9377.74     8738.77    916.30 o 
 -15   2   6     7573.85     5689.96   1222.92 o 
 -14   2   6     7015.26     5832.20   1019.77 o 
 -13   2   6    14507.77    14951.72    860.68 o 
 -12   2   6     7675.03     7204.45    883.85 o 
 -11   2   6    11534.83    11677.33   1632.61 o 
 -10   2   6     2543.82     2207.32    545.45 o 
  -9   2   6     8824.23     9159.04    649.43 o 
  -8   2   6      684.74      773.89    132.08 o 
  -7   2   6     8840.54     9451.13    562.94 o 
  -6   2   6     5411.76     6119.01    463.51 o 
  -5   2   6     2586.51     3319.19    276.07 o 
  -4   2   6     9547.92    11036.70    416.81 o 
  -3   2   6       57.88      280.57     93.12 o 
  -2   2   6      525.86      525.34    239.86 o 
  -1   2   6      992.49      913.82    128.58 o 
   0   2   6     2923.96     4213.31    296.02 o 
   1   2   6     5714.44     5907.29    231.56 o 
   2   2   6     3913.22     3799.84    324.59 o 
   3   2   6    44484.25    41570.29   1102.48 o 
   4   2   6    15349.44    16904.26    497.30 o 
   5   2   6    26674.61    25826.94    962.06 o 
   6   2   6    17131.73    15929.62    340.36 o 
   7   2   6    23549.41    24176.96    546.43 o 
   8   2   6    10548.42    10648.41    340.99 o 
   9   2   6    13460.90    13308.90    258.41 o 
  10   2   6    11372.02    11442.08    308.33 o 
  11   2   6     4831.75     4638.22    298.12 o 
  12   2   6    18147.20    19495.08    592.63 o 
  13   2   6       30.02      185.19     67.77 o 
  14   2   6     3382.10     3642.44    579.83 o 
  15   2   6      223.97      366.32     91.94 o 
  16   2   6     1038.44     1082.54    433.19 o 
 -17   3   6      268.23      414.53    194.28 o 
 -16   3   6     2830.11     3066.52    578.60 o 
 -15   3   6      131.60      481.40    313.20 o 
 -14   3   6      102.20      519.37    212.89 o 
 -13   3   6     6622.62     6499.59   1045.11 o 
 -12   3   6     1576.20     1577.06    421.47 o 
 -11   3   6     8886.50     9642.75    972.43 o 
 -10   3   6      490.26      274.74    180.48 o 
  -9   3   6    12845.52    13089.37    919.33 o 
  -8   3   6     8218.92     9176.38    789.64 o 
  -7   3   6    73411.74    71623.52   1244.04 o 
  -6   3   6       11.80      197.38     83.22 o 
  -5   3   6    80933.66    80745.48   1231.95 o 
  -4   3   6     3178.38     3100.67    258.46 o 
  -3   3   6    86503.02    85304.19   1268.10 o 
  -2   3   6      251.01      548.72     99.53 o 
  -1   3   6   110384.60   110570.35   1337.94 o 
   0   3   6    17910.01    15373.73    565.64 o 
   1   3   6    67048.15    70129.15    995.88 o 
   2   3   6     6468.16     6594.39    202.66 o 
   3   3   6    48019.15    49131.38    685.98 o 
   4   3   6     9629.17    11086.75    333.37 o 
   5   3   6     2705.22     2661.49    136.41 o 
   6   3   6     1094.01     1232.87     92.17 o 
   7   3   6    12472.90    12543.53    358.25 o 
   8   3   6        3.89      178.18     59.07 o 
   9   3   6     2002.66     1944.20    166.49 o 
  10   3   6     3693.05     3381.94    169.87 o 
  11   3   6      728.39      657.84    102.76 o 
  12   3   6     6992.32     6133.37    399.16 o 
  13   3   6       55.31       23.56     59.50 o 
  14   3   6    19637.27    20348.20    885.63 o 
  15   3   6     2391.94     1975.47    364.24 o 
  16   3   6    17843.54    17736.98    883.84 o 
 -17   4   6      552.55      470.78    254.76 o 
 -16   4   6     2392.95     1976.65    489.61 o 
 -15   4   6     8033.77     5870.91   1244.17 o 
 -14   4   6     2518.17     2007.36    396.73 o 
 -13   4   6     8009.15     8651.89   1112.44 o 
 -12   4   6     1944.38     2118.83    472.45 o 
 -11   4   6    22036.36    22869.19   1255.36 o 
 -10   4   6     6541.13     7808.61    963.55 o 
  -9   4   6    16342.59    16757.42    586.52 o 
  -8   4   6     7227.65     7185.73    672.97 o 
  -7   4   6     7382.88     9233.90    735.33 o 
  -6   4   6     4007.74     4699.46    372.61 o 
  -5   4   6     2093.67     1754.12    204.53 o 
  -4   4   6      578.10      995.81    154.29 o 
  -3   4   6      766.03      820.80    128.41 o 
  -2   4   6      553.56      864.59    116.23 o 
  -1   4   6     1729.97     2419.81    331.80 o 
   0   4   6        9.79       89.75     67.36 o 
   1   4   6    28046.23    28575.73   1052.36 o 
   2   4   6      177.11      277.18    106.23 o 
   3   4   6    16064.31    14267.18    501.05 o 
   4   4   6     4698.58     4587.09    269.78 o 
   5   4   6    31080.87    31938.58    892.83 o 
   6   4   6     2517.96     3521.19    362.67 o 
   7   4   6    19433.55    19131.10    436.39 o 
   8   4   6    13922.66    14320.80    456.99 o 
   9   4   6     7449.33     7508.58    192.45 o 
  10   4   6     6646.71     6461.42    230.61 o 
  11   4   6     1326.57     1074.29    135.17 o 
  12   4   6    15397.17    14706.50    779.44 o 
  13   4   6      596.19      554.15    203.88 o 
  14   4   6     4786.71     4266.47    488.47 o 
  15   4   6      191.80      265.25     74.94 o 
  16   4   6      677.68      548.35    182.42 o 
 -16   5   6     4029.11     3724.48    736.30 o 
 -15   5   6     4109.08     3385.19    829.22 o 
 -14   5   6     5982.87     5731.25    811.74 o 
 -13   5   6     3770.60     3200.20    724.64 o 
 -12   5   6    13879.99    14422.93   1978.55 o 
 -11   5   6     3940.23     2672.32    441.56 o 
 -10   5   6     6097.76     6508.25    735.81 o 
  -9   5   6     4766.92     5876.02    547.26 o 
  -8   5   6     6696.43     5897.46    671.12 o 
  -7   5   6     9561.28     8879.06    494.82 o 
  -6   5   6     4409.93     5110.78    446.35 o 
  -5   5   6     1756.37     1614.80    272.29 o 
  -4   5   6       43.11      306.25    127.03 o 
  -3   5   6     8524.34     8221.48    690.64 o 
  -2   5   6       66.11      329.19     84.68 o 
  -1   5   6     8808.90     8878.95    229.14 o 
   0   5   6     2133.45     2232.94    196.91 o 
   1   5   6     4587.94     3743.92    274.13 o 
   2   5   6     5465.36     5609.05    324.12 o 
   3   5   6     2589.66     3188.01     79.16 o 
   4   5   6     5254.63     5339.56    764.92 o 
   5   5   6     4257.29     4443.04    585.28 o 
   6   5   6     3133.17     3600.59    413.88 o 
   7   5   6     2464.98     2352.01    259.06 o 
   8   5   6     4541.50     4493.80    185.68 o 
   9   5   6     2369.22     2390.12    144.22 o 
  10   5   6     3643.47     3564.62    230.27 o 
  11   5   6    10763.08    10722.39    456.04 o 
  12   5   6     2219.85     1947.09    312.12 o 
  13   5   6     3918.96     3249.10    334.79 o 
  14   5   6      126.22      192.65     61.49 o 
  15   5   6     2473.24     1967.51    318.69 o 
  16   5   6     2847.61     3082.42    765.88 o 
 -16   6   6      236.45      388.42    213.66 o 
 -15   6   6     3738.13     3238.37    696.87 o 
 -14   6   6      366.15      417.48    204.07 o 
 -13   6   6     1156.74     1001.90    605.21 o 
 -12   6   6     5792.38     4612.56    783.33 o 
 -11   6   6     3344.46     4745.96   1324.75 o 
 -10   6   6     7911.38     8951.89    924.81 o 
  -9   6   6      508.65      576.08    117.91 o 
  -8   6   6    21008.09    20892.74    790.51 o 
  -7   6   6      337.61      383.91    124.08 o 
  -6   6   6    49812.97    49827.41   1090.34 o 
  -5   6   6      116.09      309.37    132.23 o 
  -4   6   6    50453.74    49730.63    902.04 o 
  -3   6   6     2921.12     3704.86    392.98 o 
  -2   6   6    78732.23    77007.39   1163.72 o 
  -1   6   6       87.93      254.11     61.57 o 
   0   6   6    47688.35    47517.25   1739.72 o 
   1   6   6     5740.99     5003.93    232.98 o 
   2   6   6    55076.96    54019.32   1313.47 o 
   3   6   6     1478.59     1530.72     88.16 o 
   4   6   6    22902.95    24862.62   1324.42 o 
   5   6   6      140.07      276.09    111.32 o 
   6   6   6     7507.88     7743.81    225.98 o 
   7   6   6     5517.11     4589.28    195.65 o 
   8   6   6     5195.87     5063.17    283.68 o 
   9   6   6     1463.58     1326.96    231.21 o 
  10   6   6       29.64      135.70     52.23 o 
  11   6   6    15231.05    15671.66    563.75 o 
  12   6   6      896.65      973.65    132.57 o 
  13   6   6     9141.18     7997.04    864.42 o 
  14   6   6       25.13      124.89    158.46 o 
  15   6   6    12876.33    13879.01    589.82 o 
  16   6   6       28.92      134.82    121.32 o 
 -16   7   6     1577.30     1683.41    626.65 o 
 -15   7   6     1315.35     1920.79    529.03 o 
 -14   7   6     1690.45     1597.06    390.60 o 
 -13   7   6     4853.65     4173.60    833.99 o 
 -12   7   6      129.58      445.08    178.58 o 
 -11   7   6     1841.51     2754.89    418.63 o 
 -10   7   6     3996.86     3990.47    512.44 o 
  -9   7   6     1734.24     2240.50    304.60 o 
  -8   7   6     1517.21     1597.41    178.80 o 
  -7   7   6     7181.23    10695.03   1447.03 o 
  -6   7   6     1380.86     1631.77    215.10 o 
  -5   7   6     6395.62     6815.91    458.38 o 
  -4   7   6      670.74      619.90    116.89 o 
  -3   7   6     6543.46     6974.97    377.09 o 
  -2   7   6     1175.00     1184.88    126.02 o 
  -1   7   6     6678.89     7277.86    260.67 o 
   0   7   6      604.90      653.66    116.60 o 
   1   7   6     6171.14     6595.98    189.53 o 
   2   7   6     1523.72     1274.10    249.96 o 
   3   7   6    12648.21    13854.25    669.90 o 
   4   7   6      179.26      344.66    301.02 o 
   5   7   6      998.09     1091.67    202.31 o 
   6   7   6    10845.01    11045.89    500.41 o 
   7   7   6     6846.21     7933.31    319.50 o 
   8   7   6     7794.48     8057.72    489.52 o 
   9   7   6     1377.60     1313.03    300.87 o 
  10   7   6     4761.20     3605.22    456.25 o 
  11   7   6      214.93      269.47     95.58 o 
  12   7   6     2083.05     1856.81    392.83 o 
  13   7   6     2608.39     2771.65    417.04 o 
  14   7   6      102.56      170.88     82.77 o 
  15   7   6       60.26      182.42    107.87 o 
  16   7   6      134.46      438.31    241.37 o 
 -16   8   6     1205.53      872.74    306.80 o 
 -15   8   6      751.82      438.26    278.19 o 
 -14   8   6     1703.25     1432.04    445.81 o 
 -13   8   6     3154.05     4231.83    817.01 o 
 -12   8   6     2435.36     2448.66    409.28 o 
 -11   8   6     1443.38     2021.74    455.94 o 
 -10   8   6     1414.30     1705.30    290.03 o 
  -9   8   6     1481.80     2006.02    394.13 o 
  -8   8   6      670.43      942.82    171.50 o 
  -7   8   6     1653.41     1565.49    188.43 o 
  -6   8   6     4745.97     4991.32    503.46 o 
  -5   8   6     5810.74     6475.39    563.91 o 
  -4   8   6    11468.32    10827.80    358.47 o 
  -3   8   6     2700.77     2718.83    272.33 o 
  -2   8   6     6167.60     5852.01    507.92 o 
  -1   8   6      127.53      276.17     67.03 o 
   0   8   6      604.35      838.09    175.53 o 
   1   8   6     3435.30     2932.76    370.22 o 
   2   8   6     2183.16     2123.22    234.41 o 
   3   8   6     1784.52     2276.09    300.24 o 
   4   8   6      594.21     1021.51    163.01 o 
   5   8   6      168.85      359.90     87.96 o 
   6   8   6     1726.81     2095.23    255.11 o 
   7   8   6     3957.14     3487.19    252.41 o 
   8   8   6      254.93      276.66    122.14 o 
   9   8   6     1896.04     2044.49    328.76 o 
  10   8   6     4194.23     3944.67    664.69 o 
  11   8   6     6594.78     6640.58    622.93 o 
  12   8   6      622.02      478.08    103.76 o 
  13   8   6     3139.54     2966.13    423.16 o 
  14   8   6      572.30      993.69    299.05 o 
  15   8   6     1838.64     1275.49    690.53 o 
  16   8   6      279.32      425.86    194.79 o 
 -16   9   6     4046.60     3592.43    611.09 o 
 -15   9   6     2737.96     2119.29    590.48 o 
 -14   9   6     2741.84     3170.12    546.43 o 
 -13   9   6     3492.37     3941.53    720.59 o 
 -12   9   6     3433.24     2976.98    436.60 o 
 -11   9   6    11370.38    11953.04    977.91 o 
 -10   9   6      463.76      393.30    209.39 o 
  -9   9   6     4470.78     4376.82    596.04 o 
  -8   9   6      328.54      401.55    118.02 o 
  -7   9   6    27638.91    31092.93   1156.31 o 
  -6   9   6      167.50      195.64    117.22 o 
  -5   9   6     2820.43     3066.93    310.15 o 
  -4   9   6        1.28      171.68     75.58 o 
  -3   9   6    27187.06    27173.25    660.00 o 
  -2   9   6      622.29      444.89    104.34 o 
  -1   9   6     9660.78     9688.09    620.53 o 
   0   9   6      150.68      204.77     69.10 o 
   1   9   6    17557.46    16321.52    590.86 o 
   2   9   6     2290.34     2251.36    231.17 o 
   3   9   6    37274.63    39589.56   1892.29 o 
   4   9   6     8267.12     8156.53   1224.22 o 
   5   9   6    12800.09    12054.43    509.25 o 
   6   9   6    10071.17     9782.48    417.62 o 
   7   9   6    12392.32    11323.57    455.23 o 
   8   9   6    24034.38    24216.45    652.63 o 
   9   9   6      191.29      280.04    134.08 o 
  10   9   6    13033.41    13741.25    687.98 o 
  11   9   6     2895.70     3857.24    688.11 o 
  12   9   6    13297.80    13304.02    558.99 o 
  13   9   6      515.89      358.73    298.62 o 
  14   9   6     2193.91     2065.77    488.93 o 
  15   9   6      124.53       43.02    109.19 o 
  16   9   6    10835.81    10257.40   1834.78 o 
 -16  10   6     1470.38     1256.27    364.22 o 
 -15  10   6      721.72      458.24    149.45 o 
 -14  10   6      213.83      370.32    152.84 o 
 -13  10   6      197.23      401.52    188.15 o 
 -12  10   6     2621.79     2432.21    440.20 o 
 -11  10   6     1901.69     1757.01    326.53 o 
 -10  10   6     1420.48      878.84    378.75 o 
  -9  10   6       20.69      261.21    228.76 o 
  -8  10   6     7083.19     6507.73    669.37 o 
  -7  10   6       12.32      214.72    151.20 o 
  -6  10   6    25905.35    25966.77   1069.93 o 
  -5  10   6      388.27      548.73    142.51 o 
  -4  10   6    16582.25    15658.30   1048.00 o 
  -3  10   6        3.06      -22.24    128.01 o 
  -2  10   6    22018.77    20952.09    562.67 o 
  -1  10   6      515.37      364.53    133.77 o 
   0  10   6    16636.46    15392.92    430.39 o 
   1  10   6     1660.37     2052.72    177.47 o 
   2  10   6     7354.86     7033.92    162.80 o 
   3  10   6     1257.53     1055.67    199.41 o 
   4  10   6      100.90      -41.85    133.61 o 
   5  10   6     1129.86     2023.29    236.46 o 
   6  10   6       41.29      116.01    107.49 o 
   7  10   6     1931.15     1378.47    231.86 o 
   8  10   6     1504.14     1176.53    254.19 o 
   9  10   6      128.71      362.63    103.09 o 
  10  10   6      251.87      289.45    121.08 o 
  11  10   6     4462.80     4122.25    628.94 o 
  12  10   6       15.71        5.19     26.64 o 
  13  10   6     2343.13     2140.88    424.13 o 
  14  10   6       51.87      385.36    182.72 o 
  15  10   6     2575.69     2737.19    746.89 o 
  16  10   6       11.75      108.87    143.51 o 
 -16  11   6      498.30      168.11    249.28 o 
 -15  11   6     1577.51     1419.18    304.10 o 
 -14  11   6      571.03      360.30    153.06 o 
 -13  11   6     2250.49     2272.41    626.00 o 
 -12  11   6      110.40      512.09    269.46 o 
 -11  11   6     3639.49     4541.91    688.86 o 
 -10  11   6      793.05     1109.16    276.36 o 
  -9  11   6      517.08      613.29    135.78 o 
  -8  11   6       34.94      360.05    130.88 o 
  -7  11   6     8556.70     8254.80    589.32 o 
  -6  11   6      962.87      992.96    179.26 o 
  -5  11   6    16527.11    18279.86    997.77 o 
  -4  11   6     5647.55     5534.12    531.01 o 
  -3  11   6    13494.99    14203.67    760.22 o 
  -2  11   6     2015.26     2562.75    235.10 o 
  -1  11   6     6491.48     7425.00    553.43 o 
   0  11   6        4.92      136.32     56.74 o 
   1  11   6    16242.75    17073.95   1016.51 o 
   2  11   6     1860.83     1881.96    172.79 o 
   3  11   6     2652.76     3195.60    386.88 o 
   4  11   6      535.96      630.34    271.92 o 
   5  11   6      619.12      475.30    120.88 o 
   6  11   6     1156.90     1076.05    229.51 o 
   7  11   6      487.02      683.87    103.90 o 
   8  11   6     1529.03     2371.06    331.55 o 
   9  11   6     3210.34     2885.71    421.71 o 
  10  11   6     2870.57     2549.71    355.65 o 
  11  11   6       76.42      232.02    104.73 o 
  12  11   6     2954.59     3028.24    625.64 o 
  13  11   6      943.11     1033.11    367.70 o 
  14  11   6     3859.57     3559.06    542.16 o 
  15  11   6        1.20      198.82    131.92 o 
 -15  12   6     5874.13     4407.16    980.63 o 
 -14  12   6      959.60      879.67    364.91 o 
 -13  12   6    13310.75    14023.40   1567.31 o 
 -12  12   6     6013.86     5843.95   1083.04 o 
 -11  12   6    10818.79    10422.47   1239.90 o 
 -10  12   6     9729.40     9118.96   1313.27 o 
  -9  12   6    10894.61    11941.56   1353.35 o 
  -8  12   6    16462.29    14626.77   1478.92 o 
  -7  12   6     4984.38     4968.50    451.05 o 
  -6  12   6    15972.23    15057.56    689.28 o 
  -5  12   6        5.38      379.52    105.65 o 
  -4  12   6     6114.59     6735.84    405.68 o 
  -3  12   6      919.47     1038.38    316.13 o 
  -2  12   6    13764.63    14829.83   1030.97 o 
  -1  12   6      792.77      981.66    195.27 o 
   0  12   6     2969.55     2719.10    366.56 o 
   1  12   6     4706.46     4392.28    383.74 o 
   2  12   6    11664.94    12031.57    314.49 o 
   3  12   6    25113.93    27634.71    940.35 o 
   4  12   6    12902.13    13270.37    572.58 o 
   5  12   6     9450.61     9305.83    451.25 o 
   6  12   6    15686.32    15193.51    758.12 o 
   7  12   6    28173.41    28668.72    897.61 o 
   8  12   6     2795.78     2328.08    673.65 o 
   9  12   6    11241.80    10828.92    862.11 o 
  10  12   6     3665.87     3370.22    592.42 o 
  11  12   6    12190.28    13729.28    911.96 o 
  12  12   6     6411.76     5992.88    903.96 o 
  13  12   6     1562.26     1885.63    383.76 o 
  15  12   6     3474.72     4160.85    959.72 o 
 -15  13   6      247.97      506.37    190.85 o 
 -14  13   6        3.92      232.98    206.85 o 
 -13  13   6      984.76     1188.29    308.31 o 
 -12  13   6      122.31      318.22    176.89 o 
 -11  13   6     4836.17     4565.26    598.33 o 
 -10  13   6      164.00      526.98    216.37 o 
  -9  13   6      230.56      474.57    165.04 o 
  -8  13   6       59.55      391.03    167.28 o 
  -7  13   6    19486.73    19542.52    770.27 o 
  -6  13   6      517.05      516.01    132.43 o 
  -5  13   6    10965.46    10844.97    688.93 o 
  -4  13   6     1710.38     2313.43    240.67 o 
  -3  13   6    24454.85    24144.49    764.30 o 
  -2  13   6     1866.47     1541.38    352.77 o 
  -1  13   6     8915.50     8079.14    452.57 o 
   0  13   6       46.42      186.71     75.06 o 
   1  13   6     4766.87     5111.10    310.64 o 
   2  13   6       15.44      194.30     69.70 o 
   3  13   6     3880.61     3742.92    168.42 o 
   4  13   6    11408.44    12779.90    487.33 o 
   5  13   6     1515.57     1783.15    232.66 o 
   6  13   6     1089.83      720.37    113.89 o 
   7  13   6     3320.00     3637.12    452.29 o 
   8  13   6      122.02      278.82    124.04 o 
   9  13   6       89.86      410.85    323.09 o 
  10  13   6       58.34      148.15    296.65 o 
  11  13   6      141.68     -119.32    155.64 o 
  12  13   6     6713.49     6776.61   1137.14 o 
  13  13   6      126.15      526.87    162.37 o 
  14  13   6     2877.87     3442.94    484.58 o 
  15  13   6      285.41      186.28     76.99 o 
 -15  14   6        0.08      317.65    132.02 o 
 -14  14   6     1456.43     1028.88    244.06 o 
 -13  14   6        4.24      172.11    131.57 o 
 -12  14   6     1536.78     1290.50    328.84 o 
 -11  14   6      118.46      269.01    561.88 o 
 -10  14   6     4524.44     6006.67   1164.89 o 
  -9  14   6     2416.67     1830.70    244.33 o 
  -8  14   6     6363.81     7518.14    890.37 o 
  -7  14   6      125.17      282.86    118.86 o 
  -6  14   6    26593.44    27850.68    816.26 o 
  -5  14   6     4400.17     4668.45    369.43 o 
  -4  14   6    41945.86    42582.59   1035.04 o 
  -3  14   6       82.44      316.09    158.76 o 
  -2  14   6    12106.25    12772.35    650.45 o 
  -1  14   6     2004.55     2306.80    239.45 o 
   0  14   6     8106.53     7577.52    484.67 o 
   1  14   6     3373.89     3544.62    241.83 o 
   2  14   6     2569.97     2832.04    266.71 o 
   3  14   6      665.25      595.03     98.00 o 
   4  14   6      235.92      241.76    101.00 o 
   5  14   6      893.50      842.03    146.22 o 
   6  14   6      394.24      185.43    101.23 o 
   7  14   6      355.24      503.33    162.00 o 
   8  14   6     2038.13     1817.57    323.45 o 
   9  14   6     1626.31     1518.85    365.16 o 
  10  14   6       16.49      413.21    166.61 o 
  11  14   6     1140.80     1226.50    233.46 o 
  12  14   6      298.15      290.50    172.33 o 
  13  14   6     6201.18     6327.08   1051.01 o 
  14  14   6      134.29      150.13     99.40 o 
  15  14   6     3264.81     4674.59    855.14 o 
 -15  15   6     4388.14     3597.84    801.14 o 
 -14  15   6    12428.63    12350.44    926.13 o 
 -13  15   6     4069.61     3346.21    626.70 o 
 -12  15   6    15060.12    13021.93   1624.82 o 
 -11  15   6     8536.59     7532.90   1627.42 o 
 -10  15   6    15682.12    16419.55   1608.91 o 
  -9  15   6     6962.54     8582.83    937.78 o 
  -8  15   6     3328.66     3847.43    569.37 o 
  -7  15   6     6635.44     7523.50    699.30 o 
  -6  15   6     5128.36     4378.94    467.18 o 
  -5  15   6     1028.89     1163.86    276.77 o 
  -4  15   6      723.46      703.23    111.28 o 
  -3  15   6     2176.76     2183.49    318.32 o 
  -2  15   6     3676.44     4364.76    543.50 o 
  -1  15   6      231.12      264.92    107.71 o 
   0  15   6     3671.60     4623.18    421.08 o 
   1  15   6     4171.42     4055.73    351.28 o 
   2  15   6    23485.43    23043.37    577.82 o 
   3  15   6    24804.99    27383.53    832.07 o 
   4  15   6    14853.23    15759.79    550.14 o 
   5  15   6    21317.79    21299.24    739.74 o 
   6  15   6    33519.47    33404.81    932.56 o 
   7  15   6    16101.75    14723.79    842.39 o 
   8  15   6    11852.08    13338.15   1955.68 o 
   9  15   6    16741.17    16317.33   1592.13 o 
  10  15   6    14570.08    15918.04   1600.60 o 
  11  15   6    14455.87    15006.53   1336.63 o 
  12  15   6     3079.71     3660.26    439.54 o 
  13  15   6     6669.44     6361.22    924.85 o 
  14  15   6     1085.26     1169.92    366.63 o 
 -14  16   6      236.47      625.45    193.00 o 
 -13  16   6     1782.95     2616.86    684.58 o 
 -12  16   6     7655.73     6670.46   1132.90 o 
 -11  16   6      604.37      744.48    223.87 o 
 -10  16   6     1915.24     2285.99    435.54 o 
  -9  16   6     1023.33      418.90    357.74 o 
  -8  16   6     3904.00     3956.72    677.34 o 
  -7  16   6      169.00      238.24    170.98 o 
  -6  16   6    11805.96    11683.70    639.84 o 
  -5  16   6     3323.02     3878.53    345.16 o 
  -4  16   6     7347.50     7419.93    694.45 o 
  -3  16   6     4810.89     4346.18    545.02 o 
  -2  16   6    15727.50    16006.82    603.60 o 
  -1  16   6     5762.23     6705.75    426.03 o 
   0  16   6     5011.53     5368.68    408.46 o 
   1  16   6     2741.38     2708.89    214.58 o 
   2  16   6    12314.18    12915.72    439.29 o 
   3  16   6     8452.52     8276.16    498.37 o 
   4  16   6       52.99      102.98     92.89 o 
   5  16   6     3367.97     3116.36    342.11 o 
   6  16   6      129.13      136.82    106.12 o 
   7  16   6      188.92      775.46    314.54 o 
   8  16   6      410.54      995.28    263.97 o 
   9  16   6       34.27      470.53    299.09 o 
  10  16   6     1050.74      759.68    587.81 o 
  11  16   6     5192.75     4473.13    866.66 o 
  12  16   6     2299.06     1827.72    267.46 o 
  13  16   6     4194.28     4852.53    816.98 o 
  14  16   6     1105.73      652.38    247.15 o 
 -14  17   6     1151.24      973.07    263.47 o 
 -13  17   6     2421.98     3174.80    603.63 o 
 -12  17   6     1034.48      587.56    313.92 o 
 -11  17   6     3587.55     3888.76   1150.19 o 
 -10  17   6      903.20      585.87    294.53 o 
  -9  17   6    13888.73    15895.23   1319.53 o 
  -8  17   6     1798.72     1288.98    237.37 o 
  -7  17   6     9960.52     8893.45   1292.39 o 
  -6  17   6      189.22      313.55    199.26 o 
  -5  17   6    43941.88    46266.97   1799.64 o 
  -4  17   6      491.75      618.59    140.24 o 
  -3  17   6    15313.36    14931.53    690.96 o 
  -2  17   6     4921.37     5491.06    539.34 o 
  -1  17   6    12057.16    12769.01    781.43 o 
   0  17   6      252.42      526.75     88.39 o 
   1  17   6    15412.10    16596.66    528.63 o 
   2  17   6    15535.63    15051.45    472.10 o 
   3  17   6     6088.96     5798.68    198.57 o 
   4  17   6     2517.44     2606.31    196.36 o 
   5  17   6     1731.07     2009.05    371.93 o 
   6  17   6      590.61      464.99    120.36 o 
   7  17   6       35.52      302.73    386.47 o 
   8  17   6        5.57      403.90    348.29 o 
   9  17   6     1771.85     1571.02    476.72 o 
  10  17   6     3061.56     3130.67    593.88 o 
  11  17   6      501.77      378.52    101.47 o 
  12  17   6     4094.16     4724.10    925.97 o 
  13  17   6     1074.55     1086.13    229.73 o 
  14  17   6    11385.45    11074.09   1435.45 o 
 -14  18   6     8579.67    10013.39   1718.80 o 
 -13  18   6    11313.27    12123.72   1755.34 o 
 -12  18   6     3718.79     3487.65    563.48 o 
 -11  18   6    14216.80    15038.66   1544.54 o 
 -10  18   6     3161.68     3121.23    689.91 o 
  -9  18   6     8520.20     8340.54   1165.03 o 
  -8  18   6      350.01      506.54    171.82 o 
  -7  18   6     4414.01     5064.43    660.50 o 
  -6  18   6       32.77      265.32    138.69 o 
  -5  18   6     2481.82     2099.83    250.73 o 
  -4  18   6      121.60      202.61     87.51 o 
  -3  18   6     1440.24     2063.60    309.81 o 
  -2  18   6       67.20      374.76     85.47 o 
  -1  18   6     2024.65     2426.07    216.71 o 
   0  18   6     7163.14     7636.54    417.55 o 
   1  18   6    22057.76    22251.54    691.78 o 
   2  18   6    17034.20    17630.14    697.69 o 
   3  18   6    17669.83    19423.07    779.58 o 
   4  18   6    45097.93    47195.59   1336.46 o 
   5  18   6    33267.67    34496.07    753.35 o 
   6  18   6    33268.82    36456.60   1365.32 o 
   7  18   6    19970.71    23473.71   1106.03 o 
   8  18   6    37518.15    38587.72   2203.05 o 
   9  18   6    14974.05    16507.52   1963.47 o 
  10  18   6    22476.75    21020.21   2354.80 o 
  11  18   6     4545.21     5615.64    916.30 o 
  12  18   6    11090.82    12034.88    689.24 o 
  13  18   6      686.98      907.05    245.48 o 
  14  18   6     3486.34     3145.75    572.10 o 
 -13  19   6     1082.00     1271.49    192.87 o 
 -12  19   6     3863.57     3857.66    629.91 o 
 -11  19   6     5810.72     6579.84    866.97 o 
 -10  19   6      143.86      287.37    200.80 o 
  -9  19   6     8207.09     8984.59   1432.83 o 
  -8  19   6     1229.24     1614.23    281.38 o 
  -7  19   6    23810.70    24505.97   1024.43 o 
  -6  19   6      318.72      332.58    262.38 o 
  -5  19   6    21472.30    21241.81   1275.59 o 
  -4  19   6     2005.66     2259.82    279.47 o 
  -3  19   6    24372.78    25443.54    789.91 o 
  -2  19   6     1042.91     1228.48    175.83 o 
  -1  19   6    10860.84    10363.31    528.63 o 
   0  19   6     1528.49     2110.51    198.76 o 
   1  19   6      843.85      806.68    128.53 o 
   2  19   6      364.66      314.65    101.30 o 
   3  19   6      333.76      278.19     82.89 o 
   4  19   6     1827.17     1843.31    304.81 o 
   5  19   6     5470.58     5763.25    223.02 o 
   6  19   6      665.76      437.78    114.34 o 
   7  19   6     2035.09     2225.30    436.25 o 
   8  19   6      199.09     -222.13    302.02 o 
   9  19   6     4594.17     4994.27   1010.94 o 
  10  19   6     1079.61     1337.17    787.22 o 
  11  19   6     4188.81     5474.49   1042.66 o 
  12  19   6     5147.92     4542.76   1141.86 o 
  13  19   6      786.21      966.29    230.62 o 
 -13  20   6     1676.95      854.00    257.17 o 
 -12  20   6     1020.93     1110.31    715.79 o 
 -11  20   6     3344.95     3433.52    812.44 o 
 -10  20   6     6923.77     6056.06    809.99 o 
  -9  20   6     2139.04     1802.76    965.87 o 
  -8  20   6    11378.70      581.23    586.20 o 
  -7  20   6      758.25      893.15    459.38 o 
  -6  20   6    17591.61    18857.30   1217.97 o 
  -5  20   6       65.61      110.93     91.48 o 
  -4  20   6    34833.97    38461.84   1060.58 o 
  -3  20   6    12011.35    12971.71   1007.37 o 
  -2  20   6    20285.41    20131.12    746.92 o 
  -1  20   6    11209.04    12735.95    585.39 o 
   0  20   6    30495.75    32976.97    805.10 o 
   1  20   6    30584.04    31374.17    768.82 o 
   2  20   6    12435.28    13824.25    686.78 o 
   3  20   6    17256.74    17695.23    675.62 o 
   4  20   6     6175.48     5902.79    573.31 o 
   5  20   6    11192.56    11435.46    551.69 o 
   6  20   6      356.95      411.45     64.09 o 
   7  20   6     2359.54     2135.95    490.33 o 
   8  20   6     1663.44     1677.57    500.23 o 
   9  20   6     2076.84     3892.96    757.22 o 
  10  20   6     3334.89     4404.01    945.90 o 
  11  20   6     2531.15     2553.95    546.79 o 
  12  20   6     3241.37     4300.42   1001.59 o 
  13  20   6    11635.10    10294.24   1405.47 o 
 -13  21   6     4508.24     5142.71    951.30 o 
 -12  21   6    17740.68    18752.53    931.68 o 
 -11  21   6      427.39      708.10    220.75 o 
 -10  21   6    17057.62    17316.46   1573.11 o 
  -9  21   6      229.16      239.21    255.47 o 
  -8  21   6     5616.02     5463.35    599.95 o 
  -7  21   6       13.48      322.61    125.95 o 
  -6  21   6     2421.17     2937.76    519.51 o 
  -5  21   6     2148.78     2568.72    300.03 o 
  -4  21   6      735.60      988.56    237.70 o 
  -3  21   6      711.49      638.21    179.00 o 
  -2  21   6     8698.00     7633.23    578.27 o 
  -1  21   6     5379.51     5454.71    394.52 o 
   0  21   6    31553.76    33475.48   1055.06 o 
   1  21   6    10217.14     9770.95    980.59 o 
   2  21   6    25469.68    25992.35    638.07 o 
   3  21   6    21254.76    21210.46    537.30 o 
   4  21   6    25453.37    24465.88   1505.70 o 
   5  21   6    16896.44    17456.57   1038.81 o 
   6  21   6    14197.97    14183.16    973.03 o 
   7  21   6    21254.07    21969.02    872.72 o 
   8  21   6     6608.50     6172.83   1345.75 o 
   9  21   6    29631.50    32616.24   3725.90 o 
  10  21   6     2574.42     3003.71    491.86 o 
  11  21   6    17705.90    17207.76   1444.04 o 
  12  21   6      626.15      613.08    394.65 o 
 -12  22   6      768.88      702.41    185.09 o 
 -11  22   6     2856.91     3234.05    851.72 o 
 -10  22   6     9539.68    11517.21   2723.17 o 
  -9  22   6     6185.40     7605.20   1660.17 o 
  -8  22   6    14996.28    17850.60    705.04 o 
  -7  22   6      695.43      877.15    165.58 o 
  -6  22   6    27638.12    28369.09   1201.82 o 
  -5  22   6       14.74      322.95     99.87 o 
  -4  22   6    32003.06    33506.16   1837.29 o 
  -3  22   6       34.19      321.65    136.42 o 
  -2  22   6    25832.21    25537.49    584.44 o 
  -1  22   6     9662.00     9513.59    643.13 o 
   0  22   6    14072.58    13491.42    811.11 o 
   1  22   6     4893.88     4551.36    464.03 o 
   2  22   6     2534.13     1910.11    253.95 o 
   3  22   6    10053.20    10069.83    672.57 o 
   4  22   6      191.01      337.25    102.82 o 
   5  22   6     2679.51     2764.39    622.74 o 
   6  22   6     4589.98     4084.63    937.63 o 
   7  22   6     1379.58     1362.82    612.91 o 
   8  22   6     4280.63     5183.83    733.64 o 
   9  22   6        0.41      424.74    325.44 o 
  10  22   6     6458.74     7024.98   1636.01 o 
  11  22   6     2833.83     3171.16   1109.96 o 
  12  22   6     2260.84     1814.18    378.57 o 
 -12  23   6      124.78      214.38    297.82 o 
 -11  23   6     2245.37     2291.75    525.83 o 
 -10  23   6     2636.13     3358.37    918.77 o 
  -9  23   6    13356.74    13254.25    841.76 o 
  -8  23   6      414.61      543.21    171.58 o 
  -7  23   6    18136.37    20114.48    653.82 o 
  -6  23   6      612.91      582.17    167.99 o 
  -5  23   6    28497.61    29005.60   1272.08 o 
  -4  23   6      241.06      403.49    155.16 o 
  -3  23   6    32040.30    31613.21   1476.04 o 
  -2  23   6     2253.20     2114.45    313.40 o 
  -1  23   6    18463.83    17569.84   1498.91 o 
   0  23   6     7343.48     6841.08    540.74 o 
   1  23   6    12616.40    11329.75    988.55 o 
   2  23   6    10138.44     9732.14    687.15 o 
   3  23   6     2226.02     2156.67    323.12 o 
   4  23   6     3635.51     2693.99    363.21 o 
   5  23   6       79.25      113.96    144.80 o 
   6  23   6     4624.34     4410.64    665.99 o 
   7  23   6     4768.88     5335.23   1178.51 o 
   8  23   6      266.11      556.48    300.46 o 
   9  23   6     5895.77     4859.43    857.25 o 
  10  23   6      972.32      947.12    349.45 o 
 -11  24   6    13017.78    12582.13   1075.87 o 
 -10  24   6      579.54      710.78    176.94 o 
  -9  24   6     6739.34     7195.32    864.99 o 
  -8  24   6        0.18      176.26    127.94 o 
  -7  24   6     6677.02     6753.90    933.45 o 
  -6  24   6      274.95      636.73    188.39 o 
  -5  24   6     2239.62     2304.58    297.49 o 
  -4  24   6     2133.40     2342.97    517.43 o 
  -3  24   6       28.52      314.50    120.59 o 
  -2  24   6     1270.24     1296.02    379.14 o 
  -1  24   6     9162.33     9135.31   1080.41 o 
   0  24   6     4055.35     3874.38    468.83 o 
   1  24   6    13033.43    12123.29    740.19 o 
   2  24   6     6375.88     4537.65    567.92 o 
   3  24   6    12968.33    12440.31    843.57 o 
   4  24   6     9199.66     7295.74   1015.92 o 
   5  24   6    16163.28    17839.88   2859.21 o 
   6  24   6     9322.64    10783.58   1953.54 o 
   7  24   6     7140.82     8384.46   1542.28 o 
   8  24   6    20849.81    22116.12   2936.62 o 
   9  24   6     6417.13     6667.50   1705.04 o 
  10  24   6    18215.19    18065.25   1043.83 o 
  11  24   6     2195.50     2964.61    671.19 o 
 -10  25   6     3540.67     3018.68    570.66 o 
  -9  25   6     5220.23     4183.04    659.84 o 
  -8  25   6     7997.92     7721.53    776.76 o 
  -7  25   6     5566.53     5954.55    823.15 o 
  -6  25   6     1044.28      618.05    182.45 o 
  -5  25   6     8361.10     8353.12    899.99 o 
  -4  25   6      611.85      511.36    147.53 o 
  -3  25   6    11502.62    11439.40   1111.80 o 
  -2  25   6     3696.47     3498.60    704.25 o 
  -1  25   6    14396.25    13824.33    931.93 o 
   0  25   6    11610.71     8735.82   1194.60 o 
   1  25   6     5487.61     4729.07    628.26 o 
   2  25   6     7417.72     5503.71    705.57 o 
   3  25   6     6854.05     6290.65    869.95 o 
   4  25   6     4600.80     5742.70   1388.33 o 
   5  25   6      596.38      695.57    448.70 o 
   6  25   6     1452.35     1594.80    446.30 o 
   7  25   6     1313.12      871.46    383.18 o 
   8  25   6       69.04      640.24    302.44 o 
   9  25   6     3085.72     2915.77    536.63 o 
  10  25   6     1462.80     1756.07    643.71 o 
 -10  26   6     2941.08     3162.57    971.22 o 
  -9  26   6      362.13      244.00    155.11 o 
  -8  26   6     7741.00     7718.18    875.99 o 
  -7  26   6     1015.33      983.34    178.73 o 
  -6  26   6     7903.86     8198.81    540.51 o 
  -5  26   6      814.80      830.10    304.90 o 
  -4  26   6    13661.98    14345.98   1311.44 o 
  -3  26   6      182.54      575.56    223.66 o 
  -2  26   6    15699.51    16475.46   1279.95 o 
  -1  26   6     1088.58     1441.40    267.73 o 
   0  26   6    14132.44    10992.18   1817.70 o 
   1  26   6     2665.11     1956.21    406.40 o 
   2  26   6     7908.21     7126.53   1606.41 o 
   3  26   6      233.86      427.46    257.58 o 
   4  26   6     2628.11     3859.87    738.72 o 
   5  26   6      720.01     1000.39    683.05 o 
   6  26   6      876.49      385.74    227.05 o 
   7  26   6      246.48      549.18    308.75 o 
   8  26   6     3580.98     4288.50   1404.38 o 
   9  26   6     1016.46      721.78    157.22 o 
  -9  27   6      786.08      598.28    145.54 o 
  -8  27   6     4486.25     3350.02    458.03 o 
  -7  27   6     1232.81     1344.46    270.44 o 
  -6  27   6     2579.79     2575.33    405.47 o 
  -5  27   6     1683.42     1721.38    283.66 o 
  -4  27   6     3661.43     4301.97    702.47 o 
  -3  27   6     1337.03     1807.23    316.27 o 
  -2  27   6       77.67      266.90    143.13 o 
  -1  27   6     1326.30      550.23    161.89 o 
   0  27   6     2262.34     1439.68    870.04 o 
   1  27   6     4675.49     3721.50    976.05 o 
   2  27   6     4765.76     6056.79   1253.57 o 
   3  27   6     3418.46     3987.61    662.43 o 
   4  27   6     8126.29     5449.07   2071.78 o 
   5  27   6     5109.81     5509.32    832.75 o 
   6  27   6     9850.71    11055.51   1752.68 o 
   7  27   6     7299.48     8751.95   1344.07 o 
   8  27   6    11419.80    11974.31   1735.32 o 
   9  27   6     9662.45    10488.73   2539.80 o 
  -8  28   6     2103.40     1766.58    389.38 o 
  -7  28   6      624.27      692.18    166.49 o 
  -6  28   6     2215.87     2612.62    629.39 o 
  -5  28   6      978.41      372.82    188.97 o 
  -4  28   6     4472.14     4445.25    674.08 o 
  -3  28   6     1823.69     1523.77    173.14 o 
  -2  28   6     8902.45     9291.14    872.66 o 
  -1  28   6      295.45      409.84    200.19 o 
   0  28   6     6552.71     6452.13   1268.95 o 
   1  28   6     1150.90      892.43    454.36 o 
   2  28   6     6198.63     6500.65   1042.88 o 
   3  28   6     1396.80     1284.03    353.63 o 
   4  28   6     6478.38     7174.26   1571.08 o 
   5  28   6      895.95     1425.99    278.93 o 
   6  28   6      659.48     1131.53    450.03 o 
   7  28   6     1038.44      782.35    304.27 o 
   8  28   6       31.80      374.81    353.11 o 
  -7  29   6     2648.54     3211.02    342.67 o 
  -6  29   6     1628.08     1378.20    185.39 o 
  -5  29   6     2313.97     2351.61    408.40 o 
  -4  29   6      186.49      291.54    134.78 o 
  -3  29   6     5303.34     5779.15    779.47 o 
  -2  29   6      337.27      296.93    283.42 o 
  -1  29   6     4982.15     5989.85   1104.68 o 
   0  29   6      317.18      202.70    342.95 o 
   1  29   6    10004.86     9175.73   1549.86 o 
   2  29   6      491.56      787.96    389.56 o 
   3  29   6     4783.09     5424.27   1253.46 o 
   4  29   6     1690.37     3507.91    927.97 o 
   5  29   6     7035.78     8102.28   1403.18 o 
   6  29   6      136.77      200.14    351.02 o 
   7  29   6     1019.69     1289.28    693.57 o 
  -6  30   6    10040.29    10253.58   1106.83 o 
  -5  30   6     3272.87     2947.52    524.82 o 
  -4  30   6     9337.68    10901.08   1244.84 o 
  -3  30   6     2862.24     3014.47    507.57 o 
  -2  30   6     4253.94     3895.10   1322.72 o 
  -1  30   6       83.68      424.09    210.82 o 
   1  30   6       75.62      576.03    217.54 o 
   2  30   6     2826.19     3362.29    926.22 o 
   3  30   6     1786.16     1748.71    444.68 o 
   4  30   6      604.41      783.17    336.98 o 
   5  30   6     2549.98     2587.76    515.77 o 
  -4  31   6     1027.22      858.99    230.35 o 
  -3  31   6      532.33      749.04    291.19 o 
  -2  31   6     2136.86     2429.31    655.56 o 
  -1  31   6     1114.80     1904.36    792.31 o 
   0  31   6      309.32      336.10    194.96 o 
   1  31   6     1878.39     1329.32    376.65 o 
   2  31   6      768.01      655.81    313.28 o 
   4  31   6      428.02      620.47    481.46 o 
  -1  32   6     3646.89     3990.07   1264.44 o 
   0  32   6     2936.89     2154.53    609.53 o 
 -16   1   7     5568.20     4230.70   1432.82 o 
 -15   1   7        0.89      227.10    167.93 o 
 -14   1   7     7081.77     7720.67    951.47 o 
 -13   1   7      562.80      662.43    257.61 o 
 -12   1   7     2610.48     3086.01    623.70 o 
 -11   1   7       79.01      153.97    110.61 o 
 -10   1   7     7196.96     8811.56   1267.28 o 
  -9   1   7      819.47     1230.43    366.83 o 
  -8   1   7      166.83      131.43     91.17 o 
  -7   1   7     2204.06     2710.13    462.75 o 
  -6   1   7     2823.72     2904.97    285.41 o 
  -5   1   7     4255.72     4074.57    320.28 o 
  -4   1   7      610.08      881.38    159.26 o 
  -3   1   7    12156.04    12758.84    479.15 o 
  -2   1   7      101.68      189.51    112.22 o 
  -1   1   7    21507.74    20461.44    638.51 o 
   0   1   7     3806.76     4636.12    449.60 o 
   1   1   7    33561.21    33105.84    874.01 o 
   2   1   7      314.91      361.54    131.83 o 
   3   1   7    58100.47    57819.13    963.87 o 
   4   1   7     5510.31     6080.81    129.50 o 
   5   1   7    23447.78    21340.58    489.49 o 
   6   1   7        5.38      104.10     66.81 o 
   7   1   7    24227.31    23775.64    630.85 o 
   8   1   7      107.04      114.62     80.27 o 
   9   1   7     6933.80     7332.76    394.43 o 
  10   1   7      913.41      984.41    142.94 o 
  11   1   7     1234.71     1160.71    161.64 o 
  12   1   7      228.77      285.62     78.76 o 
  13   1   7     2110.71     1635.74    293.00 o 
  14   1   7     2008.05     1439.06    294.49 o 
  15   1   7       37.84      146.21    118.24 o 
 -16   2   7      740.98      651.36    195.32 o 
 -15   2   7     5771.05     4088.79   1034.33 o 
 -14   2   7     3194.49     2851.65    527.29 o 
 -13   2   7     4946.89     4178.90    895.89 o 
 -12   2   7     7209.83     8084.65   1877.30 o 
 -11   2   7     8150.79     8116.06   1177.34 o 
 -10   2   7     8299.84     8492.92   1075.82 o 
  -9   2   7    11683.46    11602.22   1595.57 o 
  -8   2   7    15587.29    16148.69   1034.73 o 
  -7   2   7     5751.60     5703.84    413.25 o 
  -6   2   7    17651.00    18002.68    711.21 o 
  -5   2   7    18486.76    20510.20    661.73 o 
  -4   2   7     1413.67     1780.31    164.07 o 
  -3   2   7     2600.27     3803.42    476.27 o 
  -2   2   7     7851.03     7709.20    401.25 o 
  -1   2   7    25193.15    25009.69    780.16 o 
   0   2   7    17688.99    16767.60    459.90 o 
   1   2   7      166.86      105.43     91.04 o 
   2   2   7      218.25      332.32    113.78 o 
   3   2   7     1467.72     1689.84    188.80 o 
   4   2   7     7569.97     7776.91    385.91 o 
   5   2   7      702.42      987.01    165.42 o 
   6   2   7      504.51      563.55     67.80 o 
   7   2   7     1306.56     1299.96    144.09 o 
   8   2   7     4427.21     3865.79    256.78 o 
   9   2   7     1672.27     1779.51    179.82 o 
  10   2   7      851.53      731.94    109.93 o 
  11   2   7     9424.99     9169.59    443.30 o 
  12   2   7     7987.25     8121.11    855.53 o 
  13   2   7     2055.72     1582.93    370.06 o 
  14   2   7     6807.72     5624.91    719.68 o 
  15   2   7     5934.63     5496.68   1016.77 o 
 -16   3   7      872.04      991.67    378.56 o 
 -15   3   7     2014.83     1610.08    449.34 o 
 -14   3   7      332.16      721.29    232.34 o 
 -13   3   7     3046.17     2488.32    638.48 o 
 -12   3   7     1576.45     1210.32    313.76 o 
 -11   3   7     7839.72     8209.42    723.22 o 
 -10   3   7      137.19      363.36    299.51 o 
  -9   3   7     3799.58     3969.85    569.90 o 
  -8   3   7     5003.88     5666.21    424.19 o 
  -7   3   7     1027.20     1184.50    144.62 o 
  -6   3   7    10660.16    10518.73    665.17 o 
  -5   3   7     3435.39     3334.17    239.97 o 
  -4   3   7    24351.32    24719.59    728.31 o 
  -3   3   7     6274.38     7108.38    600.09 o 
  -2   3   7    29725.70    28281.62    648.07 o 
  -1   3   7     5230.81     5847.12    442.07 o 
   0   3   7    18889.29    19283.44    865.58 o 
   1   3   7     8904.11     8449.81    413.41 o 
   2   3   7     5999.43     5842.73    307.09 o 
   3   3   7     6341.75     6155.47    181.21 o 
   4   3   7    10393.07     9834.79    319.63 o 
   5   3   7     4394.12     4374.03    250.05 o 
   6   3   7     4865.93     5271.39    198.65 o 
   7   3   7     2723.84     2725.58    137.53 o 
   8   3   7    14175.37    13474.16    415.64 o 
   9   3   7      707.88      745.64     97.27 o 
  10   3   7     7252.40     7103.14    370.76 o 
  11   3   7     2990.20     2660.46    376.61 o 
  12   3   7     7630.77     6704.74   1126.92 o 
  13   3   7     2697.79     2168.55    366.78 o 
  14   3   7      585.25      279.04    171.98 o 
  15   3   7     5012.56     4487.42   1025.57 o 
 -16   4   7      564.24      317.66    251.88 o 
 -15   4   7    10715.73    10322.78   1608.90 o 
 -14   4   7     1718.49     2011.89    456.64 o 
 -13   4   7     3492.29     3737.00    745.56 o 
 -12   4   7      374.00      636.30    308.82 o 
 -11   4   7     5469.14     4733.97    666.39 o 
 -10   4   7      578.81      670.55    192.62 o 
  -9   4   7     2936.50     3961.49    767.45 o 
  -8   4   7      153.67      298.90    109.76 o 
  -7   4   7     2492.06     3258.75    351.69 o 
  -6   4   7    17984.52    17881.63    645.71 o 
  -5   4   7     2361.50     2413.74    276.42 o 
  -4   4   7    16576.08    16955.97    836.38 o 
  -3   4   7     6945.87     6413.23    455.39 o 
  -2   4   7    33081.00    34521.76    973.25 o 
  -1   4   7     4468.77     5764.67    405.64 o 
   0   4   7    49701.15    49691.99   1091.41 o 
   1   4   7     3122.42     3403.75    394.27 o 
   2   4   7    59794.89    61275.47   1806.66 o 
   3   4   7      584.56      829.04    140.90 o 
   4   4   7    50196.39    51655.85   1275.91 o 
   5   4   7    18246.22    19147.37    805.57 o 
   6   4   7    29989.11    32124.92    803.56 o 
   7   4   7     1452.62     1304.63    169.44 o 
   8   4   7    31563.22    32387.58    763.48 o 
   9   4   7     5998.57     6139.79    264.83 o 
  10   4   7    12140.13    12090.21    536.34 o 
  11   4   7     1729.85     1204.49    191.08 o 
  12   4   7     1774.08     1365.97    371.09 o 
  13   4   7      126.44       99.03     81.78 o 
  14   4   7      111.57      488.45    149.00 o 
  15   4   7      576.29      139.43    154.00 o 
 -16   5   7      478.35      549.85    205.99 o 
 -15   5   7     4746.94     3346.67   1068.50 o 
 -14   5   7     6114.75     5149.97    998.36 o 
 -13   5   7    17092.21    19049.05   1212.83 o 
 -12   5   7     6133.50     6996.63   1150.96 o 
 -11   5   7    25132.69    24951.87   2753.41 o 
 -10   5   7    24716.73    26523.06   1916.84 o 
  -9   5   7    26418.87    28455.89   1469.64 o 
  -8   5   7    14253.75    13009.81   1232.87 o 
  -7   5   7    40795.30    39203.50    823.03 o 
  -6   5   7    66353.07    68870.91   1172.05 o 
  -5   5   7     7772.59     8963.14    571.96 o 
  -4   5   7    30046.79    30075.23    854.85 o 
  -3   5   7     1405.32     1123.86    338.50 o 
  -2   5   7    28561.63    28758.02    670.95 o 
  -1   5   7        1.11      222.32    124.87 o 
   0   5   7    22753.76    21874.73    545.41 o 
   1   5   7     3902.02     4143.80    275.61 o 
   2   5   7      988.71     1500.16    183.33 o 
   3   5   7     5783.05     7227.07    187.72 o 
   4   5   7     3959.18     4280.50    193.29 o 
   5   5   7     2764.82     3196.51    521.05 o 
   6   5   7    18825.79    18909.27   1056.63 o 
   7   5   7      241.08      176.72     76.94 o 
   8   5   7    16331.71    17138.36    611.00 o 
   9   5   7      325.37      250.82     70.09 o 
  10   5   7    24214.17    24443.30    615.21 o 
  11   5   7     4505.20     4261.13    483.75 o 
  12   5   7    10281.53     9079.03    895.06 o 
  13   5   7    22918.19    25041.32    894.51 o 
  14   5   7     6574.85     7050.74    948.88 o 
  15   5   7     7619.44     9493.38   1480.56 o 
 -16   6   7      754.54      522.47    212.57 o 
 -15   6   7      513.39      491.55    215.96 o 
 -14   6   7     6327.01     5499.96    983.69 o 
 -13   6   7     1165.53      971.01    468.03 o 
 -12   6   7     7686.50     7120.49   1364.19 o 
 -11   6   7     3635.83     2672.65    704.99 o 
 -10   6   7    20307.56    20358.45   1617.63 o 
  -9   6   7     1988.59     2207.68    371.03 o 
  -8   6   7    15561.46    16004.89   1453.36 o 
  -7   6   7    17174.67    16975.78    679.26 o 
  -6   6   7      986.20      962.86    185.03 o 
  -5   6   7    16981.82    18479.35    749.32 o 
  -4   6   7     4236.19     4495.80    310.51 o 
  -3   6   7    37089.10    37402.03    777.35 o 
  -2   6   7     5979.02     6980.20    447.33 o 
  -1   6   7    16912.89    17951.16    564.38 o 
   0   6   7    17573.00    18118.50    858.75 o 
   1   6   7    19823.58    19148.17    742.17 o 
   2   6   7    28975.17    28509.83   1228.21 o 
   3   6   7     1743.34     1925.61    220.24 o 
   4   6   7    30205.01    30622.63    989.99 o 
   5   6   7     9111.76    10038.27    496.46 o 
   6   6   7    10063.42    10597.64    786.54 o 
   7   6   7    11868.04    11933.84    361.07 o 
   8   6   7    11881.81    12193.68    476.45 o 
   9   6   7    13376.96    13326.05    764.34 o 
  10   6   7      247.81      539.76    315.04 o 
  11   6   7     9918.15     9604.22   1388.26 o 
  12   6   7     8531.29     7832.51    761.65 o 
  13   6   7     5134.31     5505.82    790.25 o 
  14   6   7    10402.54    10495.20   1232.86 o 
  15   6   7     1121.77      667.18    215.76 o 
 -16   7   7    14250.43    15569.94   1033.68 o 
 -15   7   7     3468.80     3474.36    862.78 o 
 -14   7   7     4191.54     3526.55    757.93 o 
 -13   7   7     6513.29     6626.31   1342.24 o 
 -12   7   7     5297.12     3955.62    723.01 o 
 -11   7   7     2443.22     2622.69    423.04 o 
 -10   7   7     2134.63     2102.75    618.30 o 
  -9   7   7     8260.38     9997.27    691.20 o 
  -8   7   7      549.07      650.40    277.10 o 
  -7   7   7     2282.48     2336.74    233.40 o 
  -6   7   7     6962.26     6404.03    863.61 o 
  -5   7   7    14048.35    14665.71    436.93 o 
  -4   7   7     6162.10     6613.69    433.66 o 
  -3   7   7    44039.38    45892.02    934.87 o 
  -2   7   7    11825.54    11632.96    625.96 o 
  -1   7   7    37896.45    35892.75    738.87 o 
   0   7   7    20372.36    22882.03    521.19 o 
   1   7   7    67473.46    69434.12   2203.76 o 
   2   7   7     1850.65     1662.97    370.94 o 
   3   7   7   102495.52   106521.65   2258.98 o 
   4   7   7     1368.34     1326.80    205.52 o 
   5   7   7    40781.13    43384.88    892.47 o 
   6   7   7     4869.93     4613.46    632.68 o 
   7   7   7    52754.85    55385.68   1271.40 o 
   8   7   7      438.07      498.61    161.04 o 
   9   7   7    27040.68    27297.93    837.91 o 
  10   7   7     8441.18     8121.58    726.43 o 
  11   7   7     7942.71     7909.08    681.35 o 
  12   7   7      735.73      261.79    133.75 o 
  13   7   7      165.92      288.57    104.93 o 
  14   7   7      211.92      191.25    109.19 o 
  15   7   7      114.95      233.84    251.51 o 
 -15   8   7      522.27      209.25    198.07 o 
 -14   8   7    11104.46    11983.01    516.08 o 
 -13   8   7     2336.34     2122.02    550.86 o 
 -12   8   7    23895.66    20253.75   1453.72 o 
 -11   8   7     7094.98     6598.02    786.55 o 
 -10   8   7    29592.71    29307.32    902.43 o 
  -9   8   7    18642.78    17560.45    790.91 o 
  -8   8   7    27711.24    28987.70   1390.60 o 
  -7   8   7    44727.72    44569.43   1206.72 o 
  -6   8   7    25978.36    25111.25   1516.04 o 
  -5   8   7    74496.09    78366.07   1301.60 o 
  -4   8   7       31.15      262.61    133.72 o 
  -3   8   7    74408.40    74543.12   1482.79 o 
  -2   8   7     3226.90     2949.16    293.74 o 
  -1   8   7    58219.54    59289.21   1358.66 o 
   0   8   7      669.30     1002.09    227.83 o 
   1   8   7    17881.54    17769.81    563.78 o 
   2   8   7     5560.08     5296.73    182.52 o 
   3   8   7     5059.87     5317.68    941.23 o 
   4   8   7      870.93     1119.32    273.22 o 
   5   8   7    12948.68    13783.32   1090.43 o 
   6   8   7     1672.58     1256.82    242.78 o 
   7   8   7    46244.11    46791.85   1257.50 o 
   8   8   7     1112.89      802.64    192.50 o 
   9   8   7    32772.86    31888.25   1407.17 o 
  10   8   7     4806.62     3736.56    753.00 o 
  11   8   7    39944.87    39105.70   2044.11 o 
  12   8   7    20407.20    18771.90    611.64 o 
  13   8   7    11892.64    13126.27   1004.79 o 
  14   8   7    17411.89    17975.12    915.44 o 
  15   8   7     5979.05     5703.84   1014.29 o 
 -15   9   7     4200.13     3400.79    846.55 o 
 -14   9   7      164.38      402.25    214.65 o 
 -13   9   7     7566.83     6757.05   1260.66 o 
 -12   9   7     5162.99     4878.52    908.08 o 
 -11   9   7    12105.35    13304.66   1134.09 o 
 -10   9   7      966.28      931.77    188.52 o 
  -9   9   7    13671.63    14103.78   1877.04 o 
  -8   9   7    14977.90    14148.09   1007.60 o 
  -7   9   7     2300.85     2423.15    294.69 o 
  -6   9   7    27711.87    28018.42    741.89 o 
  -5   9   7     1177.39     1490.58    287.38 o 
  -4   9   7    43018.95    41318.19    679.54 o 
  -3   9   7     6741.17     8181.57    672.79 o 
  -2   9   7    39939.16    39146.06   1174.67 o 
  -1   9   7     7879.58     8973.06    708.76 o 
   0   9   7    21902.55    21816.08    691.74 o 
   1   9   7    17620.66    16953.35    708.87 o 
   2   9   7     5374.36     4703.95    528.70 o 
   3   9   7    21032.40    22836.77   1824.58 o 
   4   9   7    12434.10    12017.85   2178.35 o 
   5   9   7    15693.56    16017.66    727.67 o 
   6   9   7    15213.10    14763.06   1435.45 o 
   7   9   7    14537.75    14222.86    574.18 o 
   8   9   7     9656.71     8958.66    383.05 o 
   9   9   7     5390.54     5326.84   1506.14 o 
  10   9   7    19754.79    19381.60   1791.41 o 
  11   9   7      791.95      492.56    199.38 o 
  12   9   7    10386.03     9585.05   3590.14 o 
  13   9   7     3250.42     2867.95    432.60 o 
  14   9   7     4226.77     3184.20    569.88 o 
  15   9   7     5320.60     4839.75    895.40 o 
 -15  10   7     8085.46     9377.20    859.45 o 
 -14  10   7     4854.72     4020.48   1082.71 o 
 -13  10   7     4489.07     4444.03   1179.69 o 
 -12  10   7     5674.49     4974.47    865.26 o 
 -11  10   7     2469.28     2357.47    425.40 o 
 -10  10   7     4317.40     5103.33    913.63 o 
  -9  10   7      704.53      422.19    307.52 o 
  -8  10   7     6304.73     6480.20   1060.17 o 
  -7  10   7      236.44      530.21    196.11 o 
  -6  10   7     4254.60     4149.27    429.96 o 
  -5  10   7     3287.00     4427.86    477.36 o 
  -4  10   7    14722.51    14163.42    673.42 o 
  -3  10   7     1621.12     2271.01    247.73 o 
  -2  10   7    52803.97    53160.02    796.68 o 
  -1  10   7    12268.79    11520.32    361.20 o 
   0  10   7    65626.02    68640.94   1564.15 o 
   1  10   7     3469.59     3264.21    375.28 o 
   2  10   7   140456.27   151704.73   7510.15 o 
   3  10   7      121.34      170.79    115.16 o 
   4  10   7   111411.34   119978.34   2716.56 o 
   5  10   7     6126.44     6045.89    841.74 o 
   6  10   7    69835.66    75203.78   2014.26 o 
   7  10   7      735.52      755.59    134.95 o 
   8  10   7    50672.88    51326.59   1957.31 o 
   9  10   7     5888.24     5359.76    823.44 o 
  10  10   7    14124.88    13317.69   2546.26 o 
  11  10   7     3400.98     2046.59    443.32 o 
  12  10   7      661.35      613.47    217.57 o 
  13  10   7      843.27      613.40    178.85 o 
  14  10   7     1293.00     1057.18    260.12 o 
  15  10   7      152.68      386.12    326.88 o 
 -15  11   7     9085.47     6163.12   1605.02 o 
 -14  11   7     1368.39     1500.79    591.36 o 
 -13  11   7    13247.54    13553.08    709.34 o 
 -12  11   7     8408.92     8002.17   1402.76 o 
 -11  11   7    33648.22    35423.06   1684.23 o 
 -10  11   7    22537.82    22480.00   1471.39 o 
  -9  11   7    26015.58    27076.24   1003.27 o 
  -8  11   7    33733.20    34956.14   1400.52 o 
  -7  11   7    50331.36    48339.92   1296.55 o 
  -6  11   7    60856.97    62456.38   1422.83 o 
  -5  11   7    10813.75    11394.04   1101.25 o 
  -4  11   7    68713.51    69469.03   1168.91 o 
  -3  11   7     4449.26     5315.75    384.30 o 
  -2  11   7    51339.61    53128.40    781.40 o 
  -1  11   7      226.15      685.64    128.87 o 
   0  11   7    31707.80    33744.67    894.69 o 
   1  11   7     7948.94     8715.74    678.22 o 
   2  11   7     1558.72     1905.79    275.96 o 
   3  11   7     3435.89     3372.10   1164.38 o 
   4  11   7      235.38       35.77    358.31 o 
   5  11   7    12346.38    11865.97    951.80 o 
   6  11   7     7147.23     7513.86   1027.35 o 
   7  11   7      864.12     1109.67    237.32 o 
   8  11   7    35485.23    33952.32   3103.91 o 
   9  11   7      709.52      773.27    449.20 o 
  10  11   7    20873.05    21424.75   2107.83 o 
  11  11   7    15332.85    16185.33   2022.37 o 
  12  11   7    25191.45    25798.81   1325.65 o 
  13  11   7    16939.74    17102.46    977.22 o 
  14  11   7     8457.85     7023.77    834.46 o 
  15  11   7    13278.43    12811.20   2162.33 o 
 -15  12   7     2742.65     2624.29    661.37 o 
 -14  12   7    10645.52    12678.12   2919.23 o 
 -13  12   7       23.73      408.40    259.20 o 
 -12  12   7     8467.64     7454.06   1008.69 o 
 -11  12   7      152.35      314.14    183.85 o 
 -10  12   7    14498.11    13597.17   1397.17 o 
  -9  12   7     6076.47     5736.66    914.38 o 
  -8  12   7    12675.25    12427.87   1089.87 o 
  -7  12   7    11781.43    11683.75   1306.30 o 
  -6  12   7     1422.67     1588.27    263.33 o 
  -5  12   7    46302.64    44577.70   1040.67 o 
  -4  12   7     3021.15     2778.06    275.82 o 
  -3  12   7    26759.80    27060.02    858.69 o 
  -2  12   7     3289.51     4265.54    466.54 o 
  -1  12   7    27447.71    28781.53   1066.81 o 
   0  12   7     5025.40     5339.80    327.46 o 
   1  12   7    13620.01    13936.58    555.07 o 
   2  12   7    16710.90    18541.92    727.60 o 
   3  12   7      294.09      355.96    176.59 o 
   4  12   7    20047.65    21526.86    929.76 o 
   5  12   7     6195.72     6613.88   1280.31 o 
   6  12   7    12738.52    13255.50    830.48 o 
   7  12   7     8985.39     8219.04    376.82 o 
   8  12   7    12357.49    11640.49   1213.60 o 
   9  12   7    19730.51    19834.37   3066.79 o 
  10  12   7     1256.61      980.90    456.26 o 
  11  12   7    12639.21    13375.79   1716.31 o 
  12  12   7      357.18      508.37    328.21 o 
  13  12   7     7579.55     6609.40   1498.53 o 
  14  12   7     1991.11     1473.15    397.85 o 
 -14  13   7    14787.26    15538.79   1643.11 o 
 -13  13   7     7196.95     6274.46    970.23 o 
 -12  13   7    12287.82    11256.91   1565.40 o 
 -11  13   7     4246.89     3343.31    596.94 o 
 -10  13   7     4411.07     3965.53    701.87 o 
  -9  13   7     4733.98     4643.25    873.11 o 
  -8  13   7      219.60      567.77    188.79 o 
  -7  13   7       19.46      305.04    120.07 o 
  -6  13   7     6202.69     6595.86    723.15 o 
  -5  13   7     3224.36     3244.31    323.35 o 
  -4  13   7    18306.70    19094.20    958.21 o 
  -3  13   7    21321.41    21106.46    862.35 o 
  -2  13   7    24680.53    26832.28    856.00 o 
  -1  13   7    40243.77    40568.67    854.35 o 
   0  13   7    21590.61    22569.02    853.46 o 
   1  13   7    65900.02    66346.03   1074.95 o 
   2  13   7     7476.24     7200.61    531.35 o 
   3  13   7    82725.71    86983.50   2313.09 o 
   4  13   7      968.44     1001.81    161.32 o 
   5  13   7    62177.25    63513.29   1866.94 o 
   6  13   7     3236.99     3911.53    403.85 o 
   7  13   7    45030.98    42065.48   1104.80 o 
   8  13   7    12077.67    11409.13   1063.15 o 
   9  13   7    23167.55    23066.71   2794.66 o 
  10  13   7     7523.02     7278.58   1791.57 o 
  11  13   7     5524.28     4882.88    644.75 o 
  12  13   7     3677.89     3358.30    910.20 o 
  13  13   7       38.41      363.58    178.30 o 
  14  13   7       75.90      170.81    138.79 o 
 -14  14   7     3845.99     2635.45    707.27 o 
 -13  14   7     1650.52     1214.60    247.03 o 
 -12  14   7    18183.85    17559.28   1707.44 o 
 -11  14   7     8910.10     8563.56   1186.09 o 
 -10  14   7    19379.93    20130.57   1333.66 o 
  -9  14   7    16404.10    17296.75   1743.16 o 
  -8  14   7    18946.75    20743.12   2019.89 o 
  -7  14   7    31502.04    32386.09   1465.72 o 
  -6  14   7    29923.37    28911.57   1571.81 o 
  -5  14   7    46153.14    49202.34   1326.61 o 
  -4  14   7     4604.49     4084.37    428.27 o 
  -3  14   7    49540.59    50818.94   1214.90 o 
  -2  14   7     3467.02     3428.34    313.82 o 
  -1  14   7    40780.22    42735.11   1170.30 o 
   0  14   7     5444.11     6114.65    583.73 o 
   1  14   7    18971.23    19776.82    613.46 o 
   2  14   7     3324.82     3435.69    248.19 o 
   3  14   7     5281.65     4653.70    737.06 o 
   4  14   7     6302.29     6916.80   1590.10 o 
   5  14   7      119.49      136.11     79.48 o 
   6  14   7     5691.33     4936.68    612.75 o 
   7  14   7    11800.48    11257.81   1188.04 o 
   8  14   7      183.54      179.64    172.06 o 
   9  14   7    17061.04    16528.97   2241.55 o 
  10  14   7     2541.52     2351.12    418.55 o 
  11  14   7    26526.06    27846.82   2223.30 o 
  12  14   7     7400.18     6319.88   1320.06 o 
  13  14   7    18387.07    18244.16    967.21 o 
  14  14   7     8257.54     8282.89    763.07 o 
 -14  15   7     1082.41      979.74    310.66 o 
 -13  15   7    10066.11     9162.92   1272.93 o 
 -12  15   7        3.70      417.58    241.02 o 
 -11  15   7     8593.11     8659.50   1076.19 o 
 -10  15   7     2533.91     2228.17    565.31 o 
  -9  15   7    23137.71    23377.54   1419.97 o 
  -8  15   7    10459.46    10777.02   1583.80 o 
  -7  15   7    14184.19    15001.02   1028.78 o 
  -6  15   7    14635.82    15175.57   1662.97 o 
  -5  15   7    14745.65    14667.13    805.04 o 
  -4  15   7    20460.75    21648.21    989.88 o 
  -3  15   7      941.31     1165.93    219.40 o 
  -2  15   7    19814.09    20647.07   1115.80 o 
  -1  15   7     6182.22     6636.54    582.64 o 
   0  15   7     2854.35     2990.95    341.95 o 
   1  15   7    17355.27    16019.79    502.38 o 
   2  15   7     8695.32     8894.68    371.13 o 
   3  15   7    37611.37    38668.25    768.97 o 
   4  15   7      121.84      327.09    194.04 o 
   5  15   7    14775.29    16421.35    657.67 o 
   6  15   7     1976.79     1653.51    259.13 o 
   7  15   7    16818.47    17984.04   2876.25 o 
   8  15   7     4572.19     4177.63    666.54 o 
   9  15   7      160.02      540.28    292.26 o 
  10  15   7    14115.75    14848.31   2431.62 o 
  11  15   7       89.03      255.20    365.57 o 
  12  15   7     7095.74     8897.98   1395.00 o 
  13  15   7     1229.44      219.98    242.93 o 
  14  15   7     9600.01     7928.49   1410.34 o 
 -14  16   7     1357.70      811.82    393.09 o 
 -13  16   7    13579.57    16196.37   3352.39 o 
 -12  16   7     5641.56     5087.05   1123.71 o 
 -11  16   7     4196.31     3735.14    919.26 o 
 -10  16   7     3577.74     3837.90    653.57 o 
  -9  16   7      287.52      693.19    279.13 o 
  -8  16   7     3729.27     4548.40    612.56 o 
  -7  16   7     3752.11     3210.54    508.32 o 
  -6  16   7     2616.54     2468.38    375.86 o 
  -5  16   7     4154.54     4120.86    386.42 o 
  -4  16   7     5032.09     4643.67    360.68 o 
  -3  16   7    27809.86    28662.08    703.50 o 
  -2  16   7    17018.48    18212.24   1258.60 o 
  -1  16   7    14228.64    14464.25    936.23 o 
   0  16   7    62993.02    67772.98   1511.06 o 
   1  16   7     7501.14     7998.09    508.46 o 
   2  16   7    74433.27    80644.66   1076.75 o 
   3  16   7      395.35      563.53    170.69 o 
   4  16   7   115195.34   118785.88   1582.53 o 
   5  16   7      261.60      317.83    147.56 o 
   6  16   7    63772.59    66275.20   1461.89 o 
   7  16   7     8176.15     9473.24   1323.68 o 
   8  16   7    29234.61    29992.08   2065.21 o 
   9  16   7     9238.79     8051.35   1915.18 o 
  10  16   7    13571.81    13177.74   2017.80 o 
  11  16   7     3489.18     3209.79    455.95 o 
  12  16   7     1639.01      517.10    281.69 o 
  13  16   7     1558.57     1938.36    342.69 o 
 -13  17   7     7972.78     6654.10   1219.96 o 
 -12  17   7      221.98      559.18    209.64 o 
 -11  17   7    15763.32    18534.00    922.12 o 
 -10  17   7     9631.78     8865.72   1388.95 o 
  -9  17   7    11054.48    12092.49   1244.25 o 
  -8  17   7     8317.78     8457.58   1390.57 o 
  -7  17   7    18836.19    17248.52   1571.04 o 
  -6  17   7    24766.13    24864.28    796.56 o 
  -5  17   7    15470.95    15638.31    771.54 o 
  -4  17   7    44807.02    48379.90   1511.51 o 
  -3  17   7     8540.46     8730.39   1414.74 o 
  -2  17   7    29975.24    30150.67   1383.45 o 
  -1  17   7     1909.32     1805.92    262.78 o 
   0  17   7    28305.47    28848.45    742.81 o 
   1  17   7      162.78      210.92     77.12 o 
   2  17   7     4984.31     5100.21    398.82 o 
   3  17   7       72.47      146.01    218.05 o 
   4  17   7     5514.21     4835.44    751.47 o 
   5  17   7     2679.09     2946.99    630.36 o 
   6  17   7     3194.24     2879.93    403.00 o 
   7  17   7      554.79      344.64    266.42 o 
   8  17   7    13012.33    12467.88   1645.71 o 
   9  17   7      266.06      509.42    262.77 o 
  10  17   7    15100.58    14658.46   1616.45 o 
  11  17   7      477.57      512.51    390.10 o 
  12  17   7    17011.57    18548.50   2069.13 o 
  13  17   7     1582.05     1869.12    673.16 o 
 -13  18   7     3153.77     2055.64    566.26 o 
 -12  18   7     4183.55     3092.10    738.28 o 
 -11  18   7      271.38      514.50    298.26 o 
 -10  18   7    10029.41    10069.04   1681.38 o 
  -9  18   7     1672.43     2000.07    302.80 o 
  -8  18   7     7029.40     7658.11   1374.58 o 
  -7  18   7    12900.88    13129.23    909.84 o 
  -6  18   7     6240.16     6177.22    736.52 o 
  -5  18   7    20687.26    21881.71   1677.79 o 
  -4  18   7    15654.53    16616.17    671.49 o 
  -3  18   7    38037.75    37761.71   1704.72 o 
  -2  18   7     3487.71     3383.72    550.77 o 
  -1  18   7    19945.29    20350.35    861.23 o 
   0  18   7     5791.68     5814.65    369.16 o 
   1  18   7    17917.48    18829.28    635.32 o 
   2  18   7    13881.24    14012.00    687.24 o 
   3  18   7     9665.39    10241.68    658.74 o 
   4  18   7    13831.50    14529.58    730.09 o 
   5  18   7      620.48      670.05    266.88 o 
   6  18   7     9836.25     9310.29   1576.21 o 
   7  18   7     3488.39     2130.37    633.21 o 
   8  18   7     1482.63     1395.74    339.23 o 
   9  18   7    14624.37    17800.43   3255.19 o 
  10  18   7      225.01      240.82    224.13 o 
  11  18   7     8333.21     8579.82   2180.50 o 
  12  18   7       27.14      -94.63    247.20 o 
  13  18   7     7837.70     7392.45   1801.60 o 
 -12  19   7     6720.12     6533.87   1290.53 o 
 -11  19   7     3817.79     3959.73    716.15 o 
 -10  19   7     1409.34     1880.36    285.38 o 
  -9  19   7      293.21      307.74    148.77 o 
  -8  19   7      115.90      442.02    145.30 o 
  -7  19   7     2963.50     2683.88    432.46 o 
  -6  19   7      270.35      506.08    162.86 o 
  -5  19   7       56.81      156.64     98.28 o 
  -4  19   7     2631.46     2614.90    314.11 o 
  -3  19   7     2474.07     2341.49    348.10 o 
  -2  19   7     2090.33     2242.82    247.09 o 
  -1  19   7    27068.35    28166.97    802.37 o 
   0  19   7     1874.20     2009.64    252.93 o 
   1  19   7    50310.11    51842.32   1358.33 o 
   2  19   7     1528.92     1604.01    276.37 o 
   3  19   7    53322.23    54704.43   1059.81 o 
   4  19   7     1662.02     1475.70    193.43 o 
   5  19   7    54604.54    57086.66   3771.01 o 
   6  19   7       88.77      479.05    184.91 o 
   7  19   7    21656.48    19837.14   2656.13 o 
   8  19   7     1517.50     2355.91    752.23 o 
   9  19   7    11203.51    12385.15   2097.55 o 
  10  19   7      233.47      521.51    301.66 o 
  11  19   7     3779.05     4639.49    728.86 o 
  12  19   7     1013.70     1647.72    292.58 o 
 -12  20   7     6903.61     7481.18   1109.20 o 
 -11  20   7     3031.61     2933.41    984.50 o 
 -10  20   7    10377.94    10587.19   1724.62 o 
  -9  20   7     7738.92     8046.42    971.26 o 
  -8  20   7    13135.94    12233.46   1425.54 o 
  -7  20   7     6951.40     6197.25    584.79 o 
  -6  20   7    24918.10    28204.51   1633.29 o 
  -5  20   7    14999.70    12557.91    966.88 o 
  -4  20   7    19935.82    22672.57   1853.22 o 
  -3  20   7    10308.79    10687.08    965.79 o 
  -2  20   7     7217.61     6359.46    822.40 o 
  -1  20   7     8511.31     8197.58    611.67 o 
   0  20   7     1317.11     1096.17    141.25 o 
   1  20   7     2135.51     2072.94    230.63 o 
   2  20   7       12.79      280.55    233.00 o 
   3  20   7     4014.94     4109.79    392.67 o 
   4  20   7       15.85      195.98     90.12 o 
   5  20   7       10.91      278.21    175.41 o 
   6  20   7      876.67     1138.05    401.48 o 
   7  20   7     2792.37     2604.57    731.50 o 
   8  20   7      674.88      635.41    257.82 o 
   9  20   7     4455.26     5663.10    932.46 o 
  10  20   7     1220.55     1458.43    492.72 o 
  11  20   7     7413.98     6358.45    805.29 o 
  12  20   7     1506.55     1492.00    465.03 o 
 -12  21   7      615.29      544.40    345.28 o 
 -11  21   7      665.30      879.81    442.93 o 
 -10  21   7      195.30      440.15    135.35 o 
  -9  21   7     1015.28      977.11    204.49 o 
  -8  21   7     3664.98     4018.73    588.74 o 
  -7  21   7     1080.54      974.66    375.23 o 
  -6  21   7     1779.90     1804.60    386.37 o 
  -5  21   7     3157.25     3323.67    378.23 o 
  -4  21   7    10029.59     9723.38    996.49 o 
  -3  21   7      464.68      445.84    146.15 o 
  -2  21   7    14625.41    14451.65   1099.19 o 
  -1  21   7     1583.48     1244.68    191.15 o 
   0  21   7     1962.64     1893.61    275.71 o 
   1  21   7     2355.92     2027.22    275.83 o 
   2  21   7     5930.39     5362.01    411.15 o 
   3  21   7     3833.08     3464.18    450.07 o 
   4  21   7     1535.59     1508.03    391.67 o 
   5  21   7     4037.75     4877.38   1332.89 o 
   6  21   7      247.86      540.89    312.16 o 
   7  21   7     1301.83     2239.89    458.46 o 
   8  21   7     4203.47     4248.27   1257.39 o 
   9  21   7       51.08      355.74    298.31 o 
  10  21   7     2967.78     4114.51   1357.88 o 
  11  21   7        3.86      529.70    269.10 o 
 -11  22   7     8271.94     7281.69   1198.34 o 
 -10  22   7      745.60      542.07    193.15 o 
  -9  22   7     2589.58     2348.80    368.20 o 
  -8  22   7     2274.28     2527.60    425.46 o 
  -7  22   7     3279.55     3634.30    572.42 o 
  -6  22   7     1069.43     1106.05    198.30 o 
  -5  22   7      791.05     1269.44    243.03 o 
  -4  22   7     5649.60     5667.96    601.00 o 
  -3  22   7      155.96      254.21    159.00 o 
  -2  22   7     6410.15     6018.64    795.09 o 
  -1  22   7      528.18      430.78    206.23 o 
   0  22   7    11202.63    10310.21    554.53 o 
   1  22   7       60.58      273.67     97.72 o 
   2  22   7    12383.66    11280.65    693.13 o 
   3  22   7     1272.64      989.87    210.33 o 
   4  22   7    17374.53    18978.24    722.14 o 
   5  22   7     2589.08     2433.88    299.58 o 
   6  22   7    11585.30    12941.45   2030.47 o 
   7  22   7        3.92      397.05    163.83 o 
   8  22   7     7090.83     7397.17   1462.95 o 
   9  22   7      616.49      916.85    429.25 o 
  10  22   7     7904.91     7796.25   1442.36 o 
  11  22   7       38.62      622.92    236.17 o 
 -10  23   7     5513.91     5762.41   1564.61 o 
  -9  23   7     7232.10     7223.17    833.97 o 
  -8  23   7     1549.18     1571.91    637.72 o 
  -7  23   7     5823.80     5414.06    738.22 o 
  -6  23   7     7554.75     7669.20    697.35 o 
  -5  23   7    19695.30    18736.49   1458.12 o 
  -4  23   7     5011.75     5820.44    680.03 o 
  -3  23   7    10980.86    10184.06   1699.00 o 
  -2  23   7     4243.30     4071.05    873.72 o 
  -1  23   7     7431.64     6450.15    916.13 o 
   0  23   7     2266.69     1472.84    234.00 o 
   1  23   7     6493.59     5035.50    772.60 o 
   2  23   7      935.25      339.90    119.52 o 
   3  23   7     6808.90     6057.40    530.60 o 
   4  23   7     1129.28     1524.52    435.50 o 
   5  23   7     3587.61     2488.77    525.64 o 
   6  23   7      649.42      677.83    360.06 o 
   7  23   7     2410.57     2833.73    762.77 o 
   8  23   7      530.53      642.38    338.60 o 
   9  23   7     7291.09     9712.64   1856.78 o 
  10  23   7     1681.92     3005.64    800.17 o 
 -10  24   7       37.37      346.86    124.97 o 
  -9  24   7      112.34      120.32    135.83 o 
  -8  24   7      171.17      350.98    130.96 o 
  -7  24   7       82.87      151.22    123.88 o 
  -6  24   7      812.99      890.96    163.93 o 
  -5  24   7     1112.54     1611.12    258.38 o 
  -4  24   7     4502.15     4141.75    841.89 o 
  -3  24   7       25.17      484.89    339.65 o 
  -2  24   7      695.67      643.30    152.11 o 
  -1  24   7     1264.43     1369.67    237.30 o 
   0  24   7      261.49      373.94    100.94 o 
   1  24   7        1.37      207.69     91.53 o 
   2  24   7     1201.80     1064.99    235.85 o 
   3  24   7      300.41      597.77    308.39 o 
   4  24   7       72.44      764.94    320.69 o 
   5  24   7     2409.50     2108.55    550.93 o 
   6  24   7      233.07     1026.44    512.27 o 
   7  24   7     1270.78     1445.33    589.17 o 
   8  24   7       51.35      650.13    265.06 o 
   9  24   7      337.72      729.41    277.45 o 
  10  24   7      318.59      834.39    440.09 o 
  -9  25   7     4321.62     3597.28    637.19 o 
  -8  25   7     9655.89    10293.90    869.99 o 
  -7  25   7     5736.44     6191.55    831.29 o 
  -6  25   7     8285.11     8014.63    761.06 o 
  -5  25   7     4777.96     4770.61    747.58 o 
  -4  25   7    10678.48    10614.23    611.13 o 
  -3  25   7     2748.26     3140.60    760.56 o 
  -2  25   7     5700.48     5480.33   1109.92 o 
  -1  25   7     2813.35     2876.86    488.43 o 
   0  25   7     1181.10      587.55    239.13 o 
   1  25   7     3694.25     2959.87    614.24 o 
   2  25   7      240.73      460.01    231.80 o 
   3  25   7     3097.36     3477.47    632.68 o 
   4  25   7     1333.64     1889.52    555.50 o 
   5  25   7     4133.63     3526.73    600.89 o 
   6  25   7     2311.38     1736.90    641.37 o 
   7  25   7     2410.98     2470.86    650.87 o 
   8  25   7     4674.37     4945.52   1255.84 o 
   9  25   7     5142.97     5337.63    756.81 o 
  -8  26   7      258.78      263.42    154.89 o 
  -7  26   7       56.24      285.95    144.05 o 
  -6  26   7     1081.78     1211.00    288.85 o 
  -5  26   7      721.69      675.14    159.44 o 
  -4  26   7     5492.63     5356.96    562.55 o 
  -3  26   7      402.93      489.57    176.83 o 
  -2  26   7     9718.76     9937.28   1366.99 o 
  -1  26   7      651.74      395.75    142.06 o 
   0  26   7    15308.84    18290.84   1143.24 o 
   1  26   7      253.38      317.68    288.31 o 
   2  26   7    17359.66    18538.70   1025.88 o 
   3  26   7      621.37      829.16    425.13 o 
   4  26   7    21630.44    21182.34   3614.40 o 
   5  26   7       17.90      425.52    212.91 o 
   6  26   7    11767.28    12205.00   1152.55 o 
   7  26   7       29.49      452.55    408.41 o 
   8  26   7     7757.92     6660.99   1277.14 o 
  -7  27   7      286.54      442.81    205.88 o 
  -6  27   7     5143.49     5130.01    737.94 o 
  -5  27   7       32.50      324.85    133.05 o 
  -4  27   7     3410.42     2625.33    878.47 o 
  -3  27   7     1881.80     2326.94    381.85 o 
  -2  27   7     1484.97     1633.31    358.98 o 
  -1  27   7     4058.95     4390.00    600.67 o 
   0  27   7     1033.38      755.31    274.78 o 
   1  27   7    11258.61     9924.85   2190.43 o 
   2  27   7       42.05      210.84    203.34 o 
   3  27   7     5851.09     7138.45   1363.98 o 
   4  27   7      156.40      474.24    252.09 o 
   5  27   7     5142.94     5894.24   1180.95 o 
   6  27   7     2278.23     2629.46    682.71 o 
  -6  28   7     2886.55     3798.83    499.13 o 
  -5  28   7    12136.51    13562.64   1011.78 o 
  -4  28   7     1637.93     1577.29    257.04 o 
  -3  28   7    16728.95    16299.88   2820.78 o 
  -2  28   7      189.94      689.51    209.22 o 
  -1  28   7     3338.01     2460.40    523.46 o 
   0  28   7       52.89      -40.25    285.95 o 
   1  28   7     1907.67     1964.42    342.02 o 
   3  28   7      529.06     1383.08    342.48 o 
   4  28   7       57.30      816.11    315.85 o 
   5  28   7     2109.84     1054.34    314.82 o 
   6  28   7     1854.72     2187.37    495.58 o 
  -5  29   7     3965.61     3047.61    496.21 o 
  -4  29   7     1157.99     1234.45    232.04 o 
  -3  29   7     9525.32     7885.68   1126.64 o 
  -2  29   7     1785.84     1866.02    354.35 o 
  -1  29   7    15006.26    13400.54   2113.42 o 
   0  29   7       30.61      358.20    283.90 o 
   1  29   7    18198.27    17952.21   3142.49 o 
   2  29   7      291.56      726.42    300.93 o 
   3  29   7    17744.18    15417.85   2287.89 o 
  -3  30   7     1624.17     1713.28    367.46 o 
  -2  30   7     4860.42     4595.67   1260.68 o 
  -1  30   7     1265.25     1109.76    453.39 o 
   0  30   7    12176.52    12676.45   1254.18 o 
   1  30   7       11.59      745.08    403.30 o 
   2  30   7    12889.24    13040.20   3267.03 o 
   3  30   7       20.66      -61.50    333.74 o 
 -15   0   8    20633.02    19928.33   1794.92 o 
 -14   0   8     1968.07     1767.35    671.88 o 
 -13   0   8    25658.61    28271.20   1357.69 o 
 -12   0   8     1712.71     1923.65    460.92 o 
 -11   0   8    31032.87    36056.75   2431.25 o 
 -10   0   8    11792.28    11953.49   1838.60 o 
  -9   0   8    52159.41    51745.33   2787.55 o 
  -8   0   8    22815.13    23514.95   2114.76 o 
  -7   0   8     7103.08     6257.52    566.10 o 
  -6   0   8    15844.25    16502.15   1432.93 o 
  -5   0   8     9074.75     9804.36    969.94 o 
  -4   0   8    11613.24    11019.27    835.51 o 
  -3   0   8     2018.21     3066.32    532.11 o 
  -2   0   8    11340.59    12518.51   1053.96 o 
  -1   0   8      541.08      792.67    202.45 o 
   0   0   8       48.57      237.01    149.67 o 
   1   0   8    23680.53    23716.41   1078.49 o 
   2   0   8    12250.60    12467.25   1236.00 o 
   3   0   8     6013.48     5932.16    688.98 o 
   4   0   8    73264.68    74103.64   1398.78 o 
   5   0   8     4407.65     5781.23    576.69 o 
   6   0   8    45420.95    46407.65   1249.82 o 
   7   0   8     9312.97     8869.69    430.15 o 
   8   0   8    91119.39    94584.70   3346.42 o 
   9   0   8     1977.28     1619.30    269.40 o 
  10   0   8    57674.24    58547.60   2126.02 o 
  11   0   8      535.51      436.50    180.94 o 
  12   0   8    19945.45    19636.18   1005.02 o 
 -15   1   8     1211.83     1092.05    491.90 o 
 -14   1   8     1408.15      560.79    193.08 o 
 -13   1   8     2332.80     1802.50    497.26 o 
 -12   1   8     7153.31     6502.39   1050.85 o 
 -11   1   8     5508.66     6298.03   1154.44 o 
 -10   1   8     2468.92     2548.18    464.62 o 
  -9   1   8    26949.59    25652.15   3236.41 o 
  -8   1   8     2579.00     3709.55    482.46 o 
  -7   1   8    53419.11    55805.45   1146.04 o 
  -6   1   8    11825.98    12517.09    774.68 o 
  -5   1   8    55004.97    54173.44    860.21 o 
  -4   1   8    43676.68    43291.85    871.28 o 
  -3   1   8    35744.04    36879.19    824.67 o 
  -2   1   8    73904.91    75359.43   1336.96 o 
  -1   1   8    35484.48    36693.74   2284.67 o 
   0   1   8   127205.36   124440.87   2232.81 o 
   1   1   8     6230.68     6109.77    524.60 o 
   2   1   8    72357.09    75213.55   1914.49 o 
   3   1   8     7416.47     8225.26    309.07 o 
   4   1   8    58754.08    61833.13    914.49 o 
   5   1   8    18016.76    17800.86    506.82 o 
   6   1   8    11179.26    10806.26    483.62 o 
   7   1   8    29565.89    31658.46    719.66 o 
   8   1   8     4790.21     5028.58    294.41 o 
   9   1   8    19134.39    20200.08    780.32 o 
  10   1   8     2834.79     2513.18    246.74 o 
  11   1   8    10789.83    11065.22    628.64 o 
  12   1   8     9149.48     7720.09   1025.82 o 
 -15   2   8     2821.45     1858.58    551.70 o 
 -14   2   8       17.09      348.65    188.32 o 
 -13   2   8     4295.03     3779.86    870.19 o 
 -12   2   8     2486.97     2681.03    541.47 o 
 -11   2   8     5164.61     4618.76    918.50 o 
 -10   2   8     8087.78     9478.89   1105.43 o 
  -9   2   8     6920.80     7703.80    891.12 o 
  -8   2   8    14653.83    16400.01   1153.99 o 
  -7   2   8       42.81      313.66    149.62 o 
  -6   2   8    36361.92    37544.87   1012.07 o 
  -5   2   8    19972.34    20905.57    760.93 o 
  -4   2   8    19210.13    21137.97   1166.18 o 
  -3   2   8    40671.51    40751.44    686.13 o 
  -2   2   8    27836.86    29923.94    973.56 o 
  -1   2   8    73921.27    78243.75   2647.63 o 
   0   2   8    15861.41    18071.00    888.81 o 
   1   2   8   100900.48   101862.07   1661.27 o 
   2   2   8     1071.30     1263.80    219.54 o 
   3   2   8    46561.77    45644.85    667.23 o 
   4   2   8     4612.37     4977.65    143.67 o 
   5   2   8    18163.42    18402.12    589.90 o 
   6   2   8    13734.92    13651.59    176.52 o 
   7   2   8     3477.64     3641.62    173.24 o 
   8   2   8    14981.24    15869.30    459.31 o 
   9   2   8       75.08       77.68     58.63 o 
  10   2   8    16600.24    16493.01   1074.04 o 
  11   2   8     8780.16     8996.80   1150.17 o 
  12   2   8     2828.49     3293.25    736.92 o 
 -15   3   8      299.23      370.92    207.81 o 
 -14   3   8    33412.84    37216.57   1045.54 o 
 -13   3   8     1287.39     1846.03    488.52 o 
 -12   3   8    25631.55    28182.77   1537.89 o 
 -11   3   8     6154.89     5802.91   1097.79 o 
 -10   3   8    57831.15    58511.89   2268.73 o 
  -9   3   8    14993.51    16561.15   1394.68 o 
  -8   3   8    17447.46    19964.02   1252.36 o 
  -7   3   8     9614.39     9910.93   1768.35 o 
  -6   3   8     3730.36     4156.01    307.25 o 
  -5   3   8     9207.23    10663.15    626.33 o 
  -4   3   8      884.75     1085.86    121.94 o 
  -3   3   8     6105.16     6491.43    584.60 o 
  -2   3   8     9400.09    10679.91    532.62 o 
  -1   3   8     1085.86     1591.90    188.62 o 
   0   3   8     9427.99     9659.43    404.62 o 
   1   3   8     9337.08    10139.54    793.55 o 
   2   3   8    23699.72    24239.18    823.07 o 
   3   3   8    49948.14    50824.05    874.78 o 
   4   3   8      269.87      227.57     37.70 o 
   5   3   8    66605.59    68962.05   1253.87 o 
   6   3   8     1489.14     1763.82    150.32 o 
   7   3   8    77051.91    80935.73   1509.18 o 
   8   3   8      390.51      396.89     76.74 o 
   9   3   8    87696.73    91705.70    379.99 o 
  10   3   8     2151.83     2118.55    298.83 o 
  11   3   8    36724.69    40389.00   1330.50 o 
  12   3   8     7854.66     7442.40    429.97 o 
  13   3   8    24068.20    24907.71   1208.66 o 
 -15   4   8      964.33      678.52    269.68 o 
 -14   4   8        6.21      227.93    153.64 o 
 -13   4   8     1051.18     1245.23    304.06 o 
 -12   4   8     5995.50     5161.14    816.40 o 
 -11   4   8     2238.44     2050.90    352.12 o 
 -10   4   8    12285.89    12446.25   1319.34 o 
  -9   4   8       38.16      187.22    151.32 o 
  -8   4   8    37327.52    36766.37   1477.11 o 
  -7   4   8      378.93      807.87    218.51 o 
  -6   4   8    42746.33    42257.34   1917.54 o 
  -5   4   8    38331.89    37187.32    890.48 o 
  -4   4   8    32040.98    34926.76   1050.30 o 
  -3   4   8    28056.21    28478.10    917.03 o 
  -2   4   8    20831.46    20713.64    594.21 o 
  -1   4   8    98791.87   104446.85   1701.30 o 
   0   4   8    10612.48    11731.29    865.27 o 
   1   4   8    47349.03    50080.23    952.05 o 
   2   4   8     5648.96     6641.03    504.66 o 
   3   4   8    45916.47    45723.67    753.17 o 
   4   4   8    15072.47    14578.52    478.16 o 
   5   4   8    21500.46    20584.64    658.70 o 
   6   4   8    36974.74    39247.58   1109.07 o 
   7   4   8     5786.85     5412.73    336.05 o 
   8   4   8    13009.16    13156.37    756.35 o 
   9   4   8       13.44       13.95    139.10 o 
  10   4   8     8414.80     8453.08    527.86 o 
  11   4   8     9536.56     8949.45   1948.74 o 
  12   4   8      813.21      924.01    335.38 o 
  13   4   8     8796.82     7084.57   1400.96 o 
 -15   5   8       70.76      455.54    288.98 o 
 -14   5   8     2297.76     2200.23    345.07 o 
 -13   5   8      943.61     1122.42    274.37 o 
 -12   5   8      247.12      645.75    304.04 o 
 -11   5   8    10867.67    10246.37   1154.69 o 
 -10   5   8      265.02      437.02    182.78 o 
  -9   5   8    17834.70    15821.44   1908.42 o 
  -8   5   8      955.22     1383.74    462.74 o 
  -7   5   8    51318.67    55064.01   2022.41 o 
  -6   5   8     6504.59     6878.16    598.78 o 
  -5   5   8    28326.63    28660.15   1432.53 o 
  -4   5   8    31398.61    33016.94    772.77 o 
  -3   5   8    16845.71    18446.11   1008.30 o 
  -2   5   8    39787.43    40623.08    704.27 o 
  -1   5   8     7539.28     8925.21    440.28 o 
   0   5   8    44978.11    45407.86   1811.44 o 
   1   5   8       72.08      184.06     81.68 o 
   2   5   8    63863.94    64583.71   1104.80 o 
   3   5   8     1334.70     1502.78    216.43 o 
   4   5   8    19694.81    19592.51    581.79 o 
   5   5   8    11374.34    11405.82   1324.33 o 
   6   5   8    11348.60    12660.81   1681.89 o 
   7   5   8     1814.32     1711.09    254.98 o 
   8   5   8       12.31       32.18     80.17 o 
   9   5   8     6916.75     7147.17    731.24 o 
  10   5   8      160.32      131.66    133.10 o 
  11   5   8      298.19      117.37    130.98 o 
  12   5   8    10948.19    10692.73   1757.65 o 
  13   5   8       68.53      532.50    215.38 o 
 -15   6   8    21943.32    20710.25   1373.62 o 
 -14   6   8     2063.68     1503.27    396.53 o 
 -13   6   8    26213.88    28100.61   2223.06 o 
 -12   6   8     4128.73     4024.65    660.31 o 
 -11   6   8    33386.30    33315.32   2118.95 o 
 -10   6   8     6997.43     8807.75   1072.18 o 
  -9   6   8    20648.09    24048.39   1281.70 o 
  -8   6   8    20681.70    20374.40   2046.28 o 
  -7   6   8     6464.20     5018.05    716.79 o 
  -6   6   8     3338.84     3409.35    348.12 o 
  -5   6   8       76.55      297.69    105.23 o 
  -4   6   8     8731.11     9586.71    546.52 o 
  -3   6   8     7404.72     7739.52    394.98 o 
  -2   6   8     1316.68     1457.33    144.72 o 
  -1   6   8    15939.54    15191.36    568.19 o 
   0   6   8    10564.64    11336.90    710.34 o 
   1   6   8    18028.48    18349.51    900.01 o 
   2   6   8    44328.02    44633.09   1248.31 o 
   3   6   8    13474.98    14693.85    654.66 o 
   4   6   8    83283.89    84143.45   2412.16 o 
   5   6   8       99.35      208.33     71.00 o 
   6   6   8    69026.96    69714.85   1894.28 o 
   7   6   8       48.35      234.52     89.35 o 
   8   6   8    93931.20   100599.72   3220.16 o 
   9   6   8    10609.48    10715.76    611.13 o 
  10   6   8    44708.24    41980.91   1846.97 o 
  11   6   8     6121.55     7434.46   1458.95 o 
  12   6   8    22741.49    22261.24   1148.10 o 
  13   6   8     7191.09     6037.33    942.97 o 
 -15   7   8        8.80      349.44    186.61 o 
 -14   7   8      560.22      339.48    345.17 o 
 -13   7   8     1858.96     1519.50    392.88 o 
 -12   7   8     2635.21     2959.76    607.17 o 
 -11   7   8     6503.52     5176.32    989.29 o 
 -10   7   8      709.27      742.95    223.58 o 
  -9   7   8     6368.60     7246.26    888.87 o 
  -8   7   8     2544.89     2289.29    454.40 o 
  -7   7   8    20109.06    19700.93    740.72 o 
  -6   7   8    26677.74    30064.62   1415.26 o 
  -5   7   8    14451.13    13565.47   1126.29 o 
  -4   7   8    41965.70    44016.98   1015.46 o 
  -3   7   8    14733.48    14048.32    591.88 o 
  -2   7   8    51830.33    52104.29   1068.62 o 
  -1   7   8     3510.03     3840.75    296.89 o 
   0   7   8    64056.01    65546.34   1050.81 o 
   1   7   8      280.70      256.60    202.13 o 
   2   7   8    14561.45    15807.53    889.88 o 
   3   7   8      364.82      647.80    112.35 o 
   4   7   8    17180.51    17811.63    881.51 o 
   5   7   8     5355.87     6606.45    865.66 o 
   6   7   8      958.07     1214.40    197.57 o 
   7   7   8     5809.26     6149.41    461.94 o 
   8   7   8     1179.85     1022.90    121.92 o 
   9   7   8     1532.37     1461.90    266.50 o 
  10   7   8     2880.66     1658.19    348.63 o 
  11   7   8     1097.41      960.47    269.63 o 
  12   7   8     6662.37     7763.16   1636.93 o 
  13   7   8      384.34      504.84    248.56 o 
  14   7   8     4039.87     2767.52   1020.50 o 
 -14   8   8       44.91      378.33    170.07 o 
 -13   8   8      149.13      730.05    207.12 o 
 -12   8   8      798.71      649.41    317.61 o 
 -11   8   8     1455.56     1771.42    332.96 o 
 -10   8   8     9682.90    10875.37    868.27 o 
  -9   8   8     3335.75     2961.92    452.66 o 
  -8   8   8     7875.50     7842.68   1004.45 o 
  -7   8   8    14855.01    14706.23   1743.93 o 
  -6   8   8    26033.87    25821.60   1856.84 o 
  -5   8   8    14784.83    15799.83    923.50 o 
  -4   8   8    15514.00    16967.48    804.84 o 
  -3   8   8    38509.99    37588.73    877.43 o 
  -2   8   8     5063.52     5838.66    504.70 o 
  -1   8   8    17589.66    18364.41    594.84 o 
   0   8   8       45.31      212.73     99.13 o 
   1   8   8    29744.00    30974.40    680.13 o 
   2   8   8      376.23      361.57    131.39 o 
   3   8   8    11892.42    12538.91    398.36 o 
   4   8   8     1030.98     1376.09    380.56 o 
   5   8   8     3033.89     2771.85    365.16 o 
   6   8   8     2103.88     2754.06    426.68 o 
   7   8   8      386.81      234.72     70.41 o 
   8   8   8     1827.84     2032.15    261.71 o 
   9   8   8     2628.79     2290.43    537.04 o 
  10   8   8      183.52       39.86    111.97 o 
  11   8   8     3467.97     2752.43   1527.79 o 
  12   8   8       95.93      317.11    184.60 o 
  13   8   8     6577.99     7077.77   1078.50 o 
  14   8   8      465.18      371.97    226.62 o 
 -14   9   8    12944.48    12253.78   1490.31 o 
 -13   9   8     1904.26     1768.65    334.62 o 
 -12   9   8    17679.16    19853.94    903.85 o 
 -11   9   8     2633.15     2478.60    451.25 o 
 -10   9   8    12167.09    13152.86   1779.99 o 
  -9   9   8    14043.70    15646.14   1777.28 o 
  -8   9   8     7959.68     8515.18   1286.59 o 
  -7   9   8     2901.48     2833.68    414.66 o 
  -6   9   8     9974.53    10309.19    814.57 o 
  -5   9   8     3010.01     3316.35    474.53 o 
  -4   9   8     2816.39     3095.05    379.78 o 
  -3   9   8      657.57      494.46    176.79 o 
  -2   9   8      171.28      319.92     99.21 o 
  -1   9   8    28941.75    30092.51    703.61 o 
   0   9   8     1997.50     2360.23    335.01 o 
   1   9   8    45860.54    49884.81   1366.25 o 
   2   9   8     1336.40     1449.05    232.97 o 
   3   9   8    87304.40    92131.48   1897.72 o 
   4   9   8     1493.17     1634.66    526.13 o 
   5   9   8    48816.79    53792.32   1501.93 o 
   6   9   8     1743.34     1959.45    328.25 o 
   7   9   8    66126.52    66891.22   2031.19 o 
   8   9   8     1677.78     1359.81    175.94 o 
   9   9   8    24121.55    23644.17   1820.48 o 
  10   9   8    12359.49    12465.86   1911.93 o 
  11   9   8    18745.33    19049.50   2619.72 o 
  12   9   8     1542.05     2363.61    579.37 o 
  13   9   8     7341.72     7000.38   1252.99 o 
  14   9   8     3245.35     1944.03    614.64 o 
 -14  10   8        3.62       79.95    193.02 o 
 -13  10   8       89.75      529.69    340.26 o 
 -12  10   8     2123.13     2056.67    480.49 o 
 -11  10   8      606.20      656.22    233.03 o 
 -10  10   8     3015.30     2420.62    501.87 o 
  -9  10   8     3346.01     3619.22    546.95 o 
  -8  10   8     3366.48     4036.60    495.23 o 
  -7  10   8     6158.26     6447.31    618.67 o 
  -6  10   8    10675.41     9878.68   1011.02 o 
  -5  10   8     4606.33     5907.04   1091.46 o 
  -4  10   8      147.89      483.04    140.54 o 
  -3  10   8    14510.32    15888.74    907.76 o 
  -2  10   8     2579.72     2597.60    317.71 o 
  -1  10   8    14426.02    15435.51    563.40 o 
   0  10   8     1537.33     1750.11    191.35 o 
   2  10   8       62.93      169.21     71.66 o 
   3  10   8     5419.35     6122.80   1625.67 o 
   4  10   8      166.96      288.61    119.79 o 
   5  10   8    12156.34    13317.04   2913.54 o 
   6  10   8      803.43      754.58    205.35 o 
   7  10   8        3.57       98.63     64.12 o 
   8  10   8     1736.58     1997.58    430.85 o 
   9  10   8      189.96      373.14    240.04 o 
  10  10   8      235.15      177.68    125.42 o 
  11  10   8      811.25      817.14    315.22 o 
  12  10   8      551.09      738.24    341.86 o 
  13  10   8     1068.52      479.98    210.37 o 
  14  10   8      625.12      414.95    316.13 o 
 -14  11   8      110.99      486.02    194.20 o 
 -13  11   8      192.64      457.24    175.59 o 
 -12  11   8     1048.56      369.68    354.75 o 
 -11  11   8      387.26      549.90    167.13 o 
 -10  11   8     4975.65     5093.95    658.42 o 
  -9  11   8      917.95      733.89    287.14 o 
  -8  11   8    10998.42    11583.20   1015.70 o 
  -7  11   8     2540.66     2856.69    449.06 o 
  -6  11   8    11005.26     9995.76   1063.77 o 
  -5  11   8     6070.50     5940.00    568.83 o 
  -4  11   8    20066.76    22594.90   1144.48 o 
  -3  11   8     6171.09     7142.22    478.86 o 
  -2  11   8    16771.07    18083.18    875.94 o 
  -1  11   8      229.99      326.34     60.89 o 
   0  11   8     6874.65     7731.00    508.73 o 
   1  11   8      364.41      292.48    126.03 o 
   2  11   8     6821.60     7634.99    973.95 o 
   3  11   8     2102.71     1714.85    444.37 o 
   4  11   8     2372.63     2804.81    482.96 o 
   5  11   8       48.56      184.27    100.48 o 
   6  11   8        7.34      151.06    108.25 o 
   7  11   8       40.66      237.82     72.36 o 
   8  11   8     3180.72     2594.61    298.56 o 
   9  11   8      721.50      661.52    272.87 o 
  10  11   8     2661.21     2479.34   1165.70 o 
  11  11   8     1423.02     2264.70    704.34 o 
  12  11   8      276.91      455.19    237.73 o 
  13  11   8       34.76       97.00    165.66 o 
  14  11   8      995.64      859.31    356.76 o 
 -14  12   8       72.09       42.60    176.75 o 
 -13  12   8     7361.05     5535.86   1349.24 o 
 -12  12   8       53.08      453.25    195.69 o 
 -11  12   8     7032.26     7423.32   1342.02 o 
 -10  12   8       27.40      323.95    164.29 o 
  -9  12   8     2003.88     2354.03    449.60 o 
  -8  12   8      194.12      821.60    262.76 o 
  -7  12   8     5250.72     5372.56    778.56 o 
  -6  12   8     1104.82     1042.60    275.26 o 
  -5  12   8     6710.28     6598.16    880.96 o 
  -4  12   8      606.70      653.73    129.26 o 
  -3  12   8     3687.13     4374.99    446.67 o 
  -2  12   8     8604.71     9565.40    600.49 o 
  -1  12   8      890.21     1186.50    188.79 o 
   0  12   8     9357.31    10545.03   1099.45 o 
   1  12   8     4431.77     4659.63    341.92 o 
   2  12   8    10101.91    10439.45    753.52 o 
   3  12   8      290.93      424.16    203.17 o 
   4  12   8    10254.66    11049.65   1732.21 o 
   5  12   8     2015.74     1417.98    546.39 o 
   6  12   8     9584.20     7487.58   2307.06 o 
   7  12   8     3673.25     3308.69    842.72 o 
   8  12   8    13814.82    12132.42   1550.22 o 
   9  12   8     3723.41     2905.19    488.10 o 
  10  12   8     6229.44     6176.53   1360.76 o 
  11  12   8      692.07      501.38    226.75 o 
  12  12   8    11889.99    13233.89   1412.86 o 
  13  12   8      501.98      598.62    285.52 o 
 -13  13   8     1449.07     1172.03    311.91 o 
 -12  13   8     2391.60     2735.15    372.78 o 
 -11  13   8       31.86      470.82    144.47 o 
 -10  13   8     4631.17     4304.58    680.65 o 
  -9  13   8      859.70      628.71    298.03 o 
  -8  13   8     2397.79     2940.87    902.94 o 
  -7  13   8       66.03      491.26    138.89 o 
  -6  13   8      574.11      479.79    226.26 o 
  -5  13   8     1194.65     1640.57    221.14 o 
  -4  13   8      496.95      710.41    182.41 o 
  -3  13   8       65.75      300.85    127.49 o 
  -2  13   8       59.63      268.52     87.79 o 
  -1  13   8        5.33      148.71    104.49 o 
   0  13   8        0.98      200.03     59.04 o 
   1  13   8      693.71      794.67    172.85 o 
   2  13   8      171.52      270.01     56.30 o 
   3  13   8     8733.59     7831.27   1061.56 o 
   4  13   8     1878.64     1613.35    743.51 o 
   5  13   8     2840.80     3109.44    665.81 o 
   6  13   8      690.54      454.07    221.37 o 
   7  13   8     7018.13     6017.11    557.66 o 
   8  13   8     1277.22     1472.35    444.94 o 
   9  13   8     6592.26     7376.48   1423.21 o 
  10  13   8      298.83      218.90    240.34 o 
  11  13   8     3116.33     3977.62    865.78 o 
  12  13   8      142.01      221.46    220.45 o 
  13  13   8      964.90      362.01    333.86 o 
 -13  14   8     4370.62     3129.63    691.98 o 
 -12  14   8     1671.50     1542.14    435.64 o 
 -11  14   8     4263.35     3212.84    790.82 o 
 -10  14   8      183.13      305.20    150.59 o 
  -9  14   8     8885.31     9242.94   1294.36 o 
  -8  14   8      318.15      632.25    199.08 o 
  -7  14   8     1146.69      793.55    335.08 o 
  -6  14   8      574.42      543.80    137.90 o 
  -5  14   8      269.50      266.04    134.27 o 
  -4  14   8     2537.84     2357.24    275.69 o 
  -3  14   8       45.55      155.20    103.09 o 
  -2  14   8     1111.17      845.41    141.81 o 
  -1  14   8      131.21      255.48    120.49 o 
   0  14   8      107.33      191.14     56.48 o 
   1  14   8      230.62      242.84     48.27 o 
   2  14   8       94.13       67.42     60.81 o 
   3  14   8     1940.39     2526.55    844.06 o 
   4  14   8     6827.44     6428.11   1460.51 o 
   5  14   8     2403.59     2074.01    360.91 o 
   6  14   8     4184.86     4229.42    673.33 o 
   7  14   8        4.22      561.02    277.61 o 
   8  14   8     4467.64     5601.48   1008.26 o 
   9  14   8        0.47      156.50    146.25 o 
  10  14   8    12167.05    11413.23   1642.26 o 
  11  14   8      417.34      865.56    234.93 o 
  12  14   8     2768.33     2850.99    747.18 o 
  13  14   8      301.94      595.65    225.05 o 
 -13  15   8      223.84      693.00    218.56 o 
 -12  15   8     1416.36     1573.89    326.94 o 
 -11  15   8     2439.13     1909.03    264.35 o 
 -10  15   8     1700.58     2563.83    577.49 o 
  -9  15   8     3796.03     3470.68    694.08 o 
  -8  15   8     1837.02     1940.66    367.69 o 
  -7  15   8    12112.45    12290.32    902.41 o 
  -6  15   8    15810.45    14342.09   2050.98 o 
  -5  15   8     8779.22     9023.50    801.60 o 
  -4  15   8    34297.65    34137.47   1072.77 o 
  -3  15   8     9195.44     9525.81    911.92 o 
  -2  15   8    22152.04    22942.10    863.15 o 
  -1  15   8    11739.96    12895.46    692.39 o 
   0  15   8    35554.52    36050.70    946.64 o 
   1  15   8     2948.92     2623.44    292.34 o 
   2  15   8    16410.01    15920.07   1256.90 o 
   3  15   8     1272.20     2574.39    591.86 o 
   4  15   8     9158.18     9311.43   1237.58 o 
   5  15   8       22.62      149.69    192.24 o 
   6  15   8     1526.13     1565.67    436.93 o 
   7  15   8       17.97      690.23    349.22 o 
   8  15   8      382.88      396.59    333.27 o 
   9  15   8      802.06      852.00    280.57 o 
  10  15   8      692.30      635.17    189.86 o 
  11  15   8     3308.75     4531.24    894.69 o 
  12  15   8     5358.24     5124.17   1163.68 o 
  13  15   8     4915.96     5888.32   1414.52 o 
 -13  16   8     2296.97     1841.07    499.45 o 
 -12  16   8     1781.07      932.14    257.02 o 
 -11  16   8     3850.74     3304.19    435.63 o 
 -10  16   8     4202.79     3568.54    914.84 o 
  -9  16   8     3871.22     2886.01    665.90 o 
  -8  16   8     7099.71     8199.42   1271.90 o 
  -7  16   8      617.29      749.51    223.96 o 
  -6  16   8      577.90     1339.14    614.80 o 
  -5  16   8       45.61      229.08    105.67 o 
  -4  16   8     2967.76     3411.69    392.05 o 
  -3  16   8     2467.88     2176.67    297.26 o 
  -2  16   8     1329.26     1231.00    171.85 o 
  -1  16   8     1114.79     1298.81    257.18 o 
   0  16   8       12.07      177.87     72.71 o 
   1  16   8     3695.82     3578.63    321.44 o 
   2  16   8    12071.18    12049.02    683.59 o 
   3  16   8     1746.69     1680.12    557.99 o 
   4  16   8    15537.92    15553.86    915.73 o 
   5  16   8      169.34      278.96    144.45 o 
   6  16   8     9715.04     9999.56   1663.94 o 
   7  16   8     1464.11     1772.67    541.80 o 
   8  16   8    16329.26    17867.83   2459.55 o 
   9  16   8       36.99      851.51    454.42 o 
  10  16   8     5026.38     6239.17   1077.96 o 
  11  16   8     1262.68      802.73    317.75 o 
  12  16   8     2610.29     2395.61    382.54 o 
 -12  17   8     8956.75     7457.41   1394.86 o 
 -11  17   8     4507.46     4004.69    894.62 o 
 -10  17   8     7889.96     6402.99    722.20 o 
  -9  17   8     2662.25     2189.63    522.23 o 
  -8  17   8     3674.95     3369.91    814.87 o 
  -7  17   8     9858.23     9277.55   1266.97 o 
  -6  17   8      486.46      904.23    345.88 o 
  -5  17   8     1819.46     2125.09    345.47 o 
  -4  17   8      276.91      418.39    115.82 o 
  -3  17   8       52.07      396.68    124.04 o 
  -2  17   8     1774.86     1750.99    261.23 o 
  -1  17   8       48.66      140.06     81.00 o 
   0  17   8     5948.84     6319.04    717.01 o 
   1  17   8     8921.51     9243.33    584.18 o 
   2  17   8     3462.79     2816.27    402.44 o 
   3  17   8    16497.51    16320.26   1209.73 o 
   4  17   8      502.43      624.78    285.01 o 
   5  17   8    26619.23    30242.84   2231.31 o 
   6  17   8      480.25      765.48    315.24 o 
   7  17   8    14301.66    16370.84   2914.87 o 
   8  17   8      245.92      321.79    340.64 o 
   9  17   8    24848.40    27444.40   1309.33 o 
  10  17   8       31.18      261.74    189.17 o 
  11  17   8    10874.31    11017.87   1743.06 o 
  12  17   8     4220.50     3137.42    885.70 o 
 -12  18   8     1680.37     1577.30    708.83 o 
 -11  18   8        3.04      393.80    225.43 o 
 -10  18   8     4567.69     4723.16    736.88 o 
  -9  18   8     1910.08     1742.57    316.39 o 
  -8  18   8    15116.75    15313.54   1315.15 o 
  -7  18   8     5690.74     6313.35    756.71 o 
  -6  18   8    18933.29    20505.75   2622.27 o 
  -5  18   8    33978.01    33048.20   2373.53 o 
  -4  18   8    22317.85    23464.11   1441.08 o 
  -3  18   8    39081.85    39279.54   1255.09 o 
  -2  18   8    16079.97    17193.60   1005.48 o 
  -1  18   8    53757.29    57687.64   1113.49 o 
   0  18   8    10366.55    10546.83    683.65 o 
   1  18   8    43300.58    44701.14    746.19 o 
   2  18   8      769.83      383.61    140.17 o 
   3  18   8    23702.31    25169.52    884.05 o 
   4  18   8       39.35      216.78    274.43 o 
   5  18   8     7579.19     7094.31   1786.81 o 
   6  18   8     1540.46     1458.47    347.86 o 
   7  18   8       65.20     1084.32    605.92 o 
   8  18   8     2462.01     1998.58    463.26 o 
   9  18   8     1192.66     1510.49    489.76 o 
  10  18   8      108.53      233.40    262.35 o 
  11  18   8     6287.32     5327.10    700.95 o 
 -11  19   8     3287.34     2534.62   1315.68 o 
 -10  19   8     9574.88     9314.87   2094.56 o 
  -9  19   8     9063.68     7946.59   1313.57 o 
  -8  19   8     1615.58     1348.66    264.76 o 
  -7  19   8     7027.50     6377.24    575.96 o 
  -6  19   8      184.38      577.28    300.64 o 
  -5  19   8     7217.55     8307.89   1333.44 o 
  -4  19   8     3303.53     3285.46    737.74 o 
  -3  19   8     3601.05     3402.02    388.45 o 
  -2  19   8    10686.09    10951.06    788.31 o 
  -1  19   8      196.27      336.60    143.52 o 
   0  19   8     7672.02     6965.85    552.98 o 
   1  19   8      158.23      243.47     65.56 o 
   2  19   8    11991.96    11218.74    738.54 o 
   3  19   8    10151.56     9711.44    892.97 o 
   4  19   8     1575.90     2677.70    621.85 o 
   5  19   8    14403.91    15882.05   2448.81 o 
   6  19   8     1027.40     1130.06    402.27 o 
   7  19   8    17809.37    19594.17   2199.73 o 
   8  19   8       33.67       94.91    299.69 o 
   9  19   8    17856.42    15965.61   1475.11 o 
  10  19   8     2760.26     2823.35    504.76 o 
  11  19   8     9936.52     9720.18   1509.62 o 
 -11  20   8    10892.51    12475.38   1055.25 o 
 -10  20   8     6296.20     6169.54   1107.87 o 
  -9  20   8     7549.13     8294.79   1659.29 o 
  -8  20   8     8414.52     7499.66   1177.82 o 
  -7  20   8     3642.98     4659.00    692.05 o 
  -6  20   8    18368.49    18682.09   1442.62 o 
  -5  20   8        1.19      -54.56    170.07 o 
  -4  20   8     2578.54     1705.63   1030.32 o 
  -3  20   8      726.20      787.24    164.78 o 
  -2  20   8     1153.03     1368.83    271.17 o 
  -1  20   8    10703.76    10634.16    888.59 o 
   0  20   8     5705.54     5115.33    644.44 o 
   1  20   8    13451.18    13740.70    855.00 o 
   2  20   8    12207.41    12718.89   1491.32 o 
   3  20   8    12804.90    12188.13   1017.44 o 
   4  20   8    29311.17    30343.37   3373.35 o 
   5  20   8     8189.42     8851.12   1771.95 o 
   6  20   8    37054.96    46572.84   1523.05 o 
   8  20   8    24814.63    28967.70   3058.13 o 
   9  20   8       13.54     -170.24    312.66 o 
  10  20   8    22808.20    24935.95   3502.51 o 
 -10  21   8     2739.78     2361.89   1085.15 o 
  -9  21   8    17142.73    17189.41   2226.90 o 
  -8  21   8     2849.78     2314.71    362.47 o 
  -7  21   8    20644.46    21289.18   1254.87 o 
  -6  21   8    12291.40    12148.37   1322.01 o 
  -5  21   8    39179.82    44275.54   1180.01 o 
  -4  21   8    26166.64    24926.99   2359.08 o 
  -3  21   8    22203.06    23766.70   1275.89 o 
  -2  21   8    33666.08    36315.36   1817.81 o 
  -1  21   8    10899.74    11528.70   1114.83 o 
   0  21   8    38117.64    41437.25   2477.08 o 
   1  21   8     3675.03     2996.15    329.81 o 
   2  21   8    32734.84    31581.59   1923.79 o 
   3  21   8      328.93      655.79    383.53 o 
   4  21   8    26962.78    25622.52   3726.52 o 
   5  21   8       83.61      397.21    370.26 o 
   6  21   8     5395.73     6346.30    734.66 o 
   7  21   8     2571.32     2234.22    368.68 o 
   8  21   8      585.17     2737.88   1682.74 o 
   9  21   8       82.25      341.46    350.47 o 
  10  21   8     2205.64     1140.17    383.56 o 
 -10  22   8     4252.54     4528.27    743.92 o 
  -9  22   8     6499.64     7096.61   1960.40 o 
  -8  22   8     6457.36     5838.72   1176.39 o 
  -7  22   8     1022.40      703.58    261.38 o 
  -6  22   8     9837.56    10465.00   1258.79 o 
  -5  22   8      337.80      473.04    116.15 o 
  -4  22   8     8988.79     9223.42    771.18 o 
  -3  22   8     7802.51     7139.86    923.36 o 
  -2  22   8     2490.77     1499.34   1164.56 o 
  -1  22   8     9725.97     8160.21   1313.14 o 
   0  22   8        9.08      198.90    121.52 o 
   1  22   8    12580.69    11184.21   2400.96 o 
   2  22   8     4329.22     4060.29   1350.66 o 
   3  22   8    11424.12    13399.38   2165.47 o 
   4  22   8    16406.86    19759.64   1207.82 o 
   5  22   8     5954.80     7047.20   1280.81 o 
   6  22   8    18845.51    22597.17   2376.57 o 
   7  22   8     1085.03     1920.41    451.67 o 
   8  22   8    27270.74    26372.59   2186.11 o 
   9  22   8     1461.61     1664.44    590.61 o 
  -9  23   8     3983.31     3711.94    617.17 o 
  -8  23   8     7560.69     7478.23   1282.07 o 
  -7  23   8     6663.86     6702.00    925.24 o 
  -6  23   8      766.48      652.01    174.88 o 
  -5  23   8     8584.80     8165.51   1118.09 o 
  -4  23   8      121.84      362.39    247.94 o 
  -3  23   8     4279.42     4312.52    511.58 o 
  -2  23   8     6084.18     5223.98    805.21 o 
  -1  23   8       35.61       52.13     97.81 o 
   0  23   8    13750.23    13232.41   1015.43 o 
   1  23   8     3877.28     4513.56   1043.28 o 
   2  23   8     6624.14     6781.47   1200.14 o 
   3  23   8     9079.17    10559.16   2436.78 o 
   4  23   8     9637.58    10177.27   1198.04 o 
   5  23   8    20238.94    17381.94   3227.39 o 
   6  23   8      628.09     1237.41    338.41 o 
   7  23   8    25208.86    26197.26   3508.48 o 
   8  23   8      412.81      866.46    291.74 o 
   9  23   8    21546.44    23294.21   2066.49 o 
  -8  24   8    13604.80    12595.51   1176.03 o 
  -7  24   8     5948.29     6160.79    901.30 o 
  -6  24   8    18611.56    18543.98    635.65 o 
  -5  24   8    13703.04    14726.00    672.78 o 
  -4  24   8    28446.29    31901.38    971.15 o 
  -3  24   8    22149.02    23152.71    657.05 o 
  -2  24   8    10548.70    11470.00    649.23 o 
  -1  24   8    29301.76    31762.71   1031.96 o 
   0  24   8     7972.03     8699.27    568.34 o 
   1  24   8    30764.79    32314.67   3826.93 o 
   2  24   8     1970.01     1783.40    606.01 o 
   3  24   8    32638.30    31842.17   4068.32 o 
   4  24   8     1397.86     2919.77    552.15 o 
   5  24   8    14475.51    17614.39   2874.93 o 
   6  24   8      169.93      582.64    210.95 o 
   7  24   8     2776.77     3054.93    763.54 o 
   8  24   8      577.25      131.70    142.91 o 
  -7  25   8    12340.72    11453.26    913.72 o 
  -6  25   8     1370.45     1423.69    258.55 o 
  -5  25   8    12716.53    13461.17    928.91 o 
  -4  25   8       22.30      222.89    156.23 o 
  -3  25   8     6567.18     5804.16    707.48 o 
  -2  25   8     4977.88     4339.92    830.29 o 
  -1  25   8      262.97      381.94    431.18 o 
   0  25   8     7682.92     6315.27   2406.51 o 
   1  25   8     3550.59     3577.54    538.75 o 
   2  25   8    15521.37    16209.22    834.09 o 
   3  25   8     9639.36    10138.27   2280.12 o 
   4  25   8     8628.14     9217.36   1844.00 o 
   5  25   8    21515.94    22231.94   1210.73 o 
   6  25   8     5204.95     3850.03    862.49 o 
   7  25   8    16166.61    16469.96   2551.87 o 
  -6  26   8     5896.77     5533.67    676.86 o 
  -5  26   8      267.39      311.46    112.02 o 
  -4  26   8     5025.55     4442.24    487.64 o 
  -3  26   8       36.42      348.56    120.34 o 
  -2  26   8     1108.81      870.18    227.58 o 
  -1  26   8     4346.41     3326.40    583.80 o 
   0  26   8     1048.25      829.97    336.73 o 
   1  26   8     2276.63     2027.35    528.65 o 
   2  26   8     5556.64     6957.78   1142.94 o 
   3  26   8     6566.68     7078.34   1376.46 o 
   4  26   8     6760.12     7214.27   2172.82 o 
   5  26   8     3783.25     3392.46   1046.11 o 
   6  26   8    19951.99    22401.74   2614.28 o 
  -5  27   8    14811.77    15026.50   1186.51 o 
  -4  27   8    19833.09    22230.38   1241.04 o 
  -3  27   8    11007.71    10729.87   1040.87 o 
  -2  27   8    25848.13    25378.16    947.46 o 
  -1  27   8     6064.88     6282.69   1083.17 o 
   0  27   8    20588.15    19026.46   2899.47 o 
   1  27   8     3278.67     2652.59    724.99 o 
   2  27   8    21820.86    20260.33   1153.40 o 
   3  27   8     1878.62     2164.64    552.64 o 
   4  27   8    10637.40     8511.01   1760.09 o 
   5  27   8      144.26      586.84    533.19 o 
  -4  28   8     3515.80     2701.16    625.14 o 
  -3  28   8     2389.05     1990.63    289.41 o 
  -2  28   8      552.83      361.65    291.08 o 
  -1  28   8     4504.60     3493.79    748.51 o 
   0  28   8      661.00      861.10    422.40 o 
   1  28   8     4981.16     4660.67   1148.27 o 
   2  28   8     1885.90     2197.58    433.43 o 
   3  28   8     3954.87     4255.04   1261.69 o 
 -14   1   9     2655.07     1359.42    406.94 o 
 -13   1   9     1173.52     1115.69    210.64 o 
 -12   1   9     1050.46     1054.46    386.07 o 
 -11   1   9     2144.40     2073.92    469.91 o 
 -10   1   9     9756.67     9428.10   1839.77 o 
  -9   1   9     3809.74     4444.82    826.40 o 
  -8   1   9     9518.19    10644.43   1384.29 o 
  -7   1   9     3259.51     3388.02    476.43 o 
  -6   1   9    18344.10    18994.01   1052.97 o 
  -5   1   9      193.26      376.01    126.13 o 
  -4   1   9    16377.02    17806.08    901.74 o 
  -3   1   9     1470.25     1760.01    353.76 o 
  -2   1   9     7666.69     8117.28    613.03 o 
  -1   1   9     1900.52     1882.07    228.25 o 
   0   1   9    15580.90    15058.95    746.83 o 
   1   1   9      624.43      705.24    130.35 o 
   2   1   9      343.93      341.02     77.80 o 
   3   1   9     2843.25     2751.93    208.50 o 
   4   1   9     4548.45     4800.59    244.21 o 
   5   1   9     4549.11     4240.59    271.24 o 
   6   1   9      116.21      203.98     38.62 o 
   7   1   9     5012.01     5061.03    217.29 o 
   8   1   9       48.89      172.23     41.80 o 
   9   1   9     9993.48    10562.26    624.36 o 
  10   1   9      186.49      332.26    141.04 o 
  11   1   9     3642.13     4064.95    530.41 o 
 -14   2   9     2791.78     2882.48    633.84 o 
 -13   2   9     2842.90     1925.72    487.69 o 
 -12   2   9      398.47      169.11    191.64 o 
 -11   2   9      879.95     1187.93    318.49 o 
 -10   2   9     4623.55     3818.57    637.38 o 
  -9   2   9     9852.45     9968.20   1408.83 o 
  -8   2   9      160.78      279.01    173.45 o 
  -7   2   9     1997.66     2442.06    374.78 o 
  -6   2   9       93.58      117.32    143.88 o 
  -5   2   9    23580.15    23413.56   1117.76 o 
  -4   2   9      167.24      327.35    101.98 o 
  -3   2   9     4756.17     5255.49    515.29 o 
  -2   2   9      693.85      755.61    141.60 o 
  -1   2   9    16763.28    18535.57   1519.30 o 
   0   2   9     2228.83     2229.43    309.83 o 
   1   2   9     3610.99     4422.66    542.65 o 
   2   2   9      237.42      345.54    242.36 o 
   3   2   9    14709.49    13941.81    390.57 o 
   4   2   9     1616.76     1485.06    153.09 o 
   5   2   9     8131.84     8245.04    230.31 o 
   6   2   9     1531.08     1710.65    242.34 o 
   7   2   9     6644.75     6675.64    435.22 o 
   8   2   9    12253.70    11352.04    413.30 o 
   9   2   9     8889.71     9830.21   1010.33 o 
  10   2   9     4745.88     3865.60    585.04 o 
  11   2   9     1104.60     1045.22    338.84 o 
 -14   3   9     1429.77     1337.71    841.33 o 
 -13   3   9      284.72      389.73    269.03 o 
 -12   3   9      741.19      684.28    182.52 o 
 -11   3   9       49.14      563.82    272.82 o 
 -10   3   9     4774.24     6528.17   1050.12 o 
  -9   3   9      190.21      584.74    245.19 o 
  -8   3   9     2665.62     3459.31    575.24 o 
  -7   3   9      984.20     1237.51    598.14 o 
  -6   3   9      422.63      430.90    123.99 o 
  -5   3   9     3872.82     3744.15    510.62 o 
  -4   3   9      905.82      852.94    160.55 o 
  -3   3   9    12510.45    14509.36    820.45 o 
  -2   3   9      803.68     1042.47    232.44 o 
  -1   3   9    16725.00    17983.64   2272.46 o 
   0   3   9       24.79      229.10     98.31 o 
   1   3   9    10510.24    11330.27   1186.18 o 
   2   3   9     6176.23     6339.70    380.61 o 
   3   3   9     3333.08     2689.69    255.76 o 
   4   3   9       89.61      132.47     33.89 o 
   5   3   9       92.91      149.01     37.53 o 
   6   3   9     3746.56     3396.23    120.93 o 
   7   3   9      138.86      173.01     71.18 o 
   8   3   9      245.71      324.38     89.73 o 
   9   3   9     1918.66     1667.38    337.16 o 
  10   3   9     1061.68      838.58    239.03 o 
  11   3   9      448.25      373.06    193.01 o 
  12   3   9      777.62      876.48    391.26 o 
 -14   4   9      893.84      868.54    280.86 o 
 -13   4   9     5391.75     4409.05    986.81 o 
 -12   4   9      499.47      656.38    251.97 o 
 -11   4   9    11000.57     9963.76   1488.14 o 
 -10   4   9       73.03      606.67    290.06 o 
  -9   4   9    19738.89    21193.64   1065.03 o 
  -8   4   9      380.18      559.32    173.92 o 
  -7   4   9    19200.71    20505.47   1334.17 o 
  -6   4   9      131.79      259.33    116.67 o 
  -5   4   9     6801.45     7629.00    646.93 o 
  -4   4   9     2672.26     3247.56    473.38 o 
  -3   4   9    17605.72    17799.60    745.97 o 
  -2   4   9      457.15      714.93    195.65 o 
  -1   4   9     9943.82    10436.55    668.05 o 
   0   4   9     2891.78     3689.85    336.75 o 
   1   4   9    10092.68     9655.72    635.18 o 
   2   4   9       36.70      179.20    102.30 o 
   3   4   9     4880.88     4829.36    402.93 o 
   4   4   9     6442.69     6104.24    262.29 o 
   5   4   9     5944.66     5551.40    373.08 o 
   6   4   9     3776.54     3854.92    538.42 o 
   7   4   9      124.59      235.21     60.71 o 
   8   4   9    12521.54    12545.46    520.77 o 
   9   4   9      753.87      761.47    223.63 o 
  10   4   9    13333.28    14511.27   1373.33 o 
  11   4   9        6.36      292.34    124.23 o 
  12   4   9    11291.07    11072.85    614.42 o 
 -14   5   9     1776.07     1547.27    421.65 o 
 -13   5   9     3926.34     2569.73    559.59 o 
 -12   5   9       25.26      351.79    243.88 o 
 -11   5   9     3823.69     3378.16    606.38 o 
 -10   5   9      950.41      767.73    203.44 o 
  -9   5   9     4309.18     4540.33    882.82 o 
  -8   5   9      509.55      302.68    150.81 o 
  -7   5   9       50.39      293.53    170.17 o 
  -6   5   9     4246.23     4077.22    474.39 o 
  -5   5   9     3239.25     3545.02    324.11 o 
  -4   5   9     8439.85     8261.88    974.21 o 
  -3   5   9     2096.26     2616.09    296.67 o 
  -2   5   9     3817.45     4253.01    371.60 o 
  -1   5   9     7521.29     7893.11    655.84 o 
   0   5   9    25813.54    27343.59   1018.86 o 
   1   5   9    13878.89    15258.39   1009.45 o 
   2   5   9    18733.66    18435.61    948.40 o 
   3   5   9     2432.45     2977.00    286.77 o 
   4   5   9    39715.23    40243.88    984.91 o 
   5   5   9     1743.35     1959.19    322.49 o 
   6   5   9    19726.61    21470.07   2640.70 o 
   7   5   9     2847.66     2596.75    337.28 o 
   8   5   9    26172.37    26336.32   1280.88 o 
   9   5   9     2957.10     2749.02    379.12 o 
  10   5   9    12199.48    14536.06   1849.82 o 
  11   5   9      241.32      221.70    196.07 o 
  12   5   9      943.34      865.86    261.04 o 
 -14   6   9      243.65      555.62    179.48 o 
 -13   6   9     1338.16     1545.68    293.14 o 
 -12   6   9     1248.51      972.49    256.65 o 
 -11   6   9     1835.87      955.25    563.46 o 
 -10   6   9      105.37      636.60    170.67 o 
  -9   6   9    11107.11    12936.49   2101.06 o 
  -8   6   9      216.38      115.46    147.87 o 
  -7   6   9     3406.79     3305.64    498.69 o 
  -6   6   9     8693.76     8765.99    786.52 o 
  -5   6   9     3638.29     3856.13    389.32 o 
  -4   6   9     8901.98     9712.26    630.56 o 
  -3   6   9      533.10      441.15    118.66 o 
  -2   6   9    16873.60    18487.83   1132.47 o 
  -1   6   9      848.13      759.38    242.14 o 
   0   6   9    15280.94    16288.35   1151.52 o 
   1   6   9     5005.18     6078.96    536.71 o 
   2   6   9     4376.45     4938.09    418.32 o 
   3   6   9    11826.66    10886.77    338.75 o 
   4   6   9       94.39       86.22     23.86 o 
   5   6   9    13007.42    12891.49   2804.82 o 
   6   6   9       68.88       87.69    119.07 o 
   7   6   9    12322.66    12357.29    805.27 o 
   8   6   9      261.07      164.48     93.86 o 
   9   6   9     7184.04     6122.52    614.74 o 
  10   6   9     1636.31     2165.86    472.42 o 
  11   6   9     1507.50     2319.16    348.76 o 
  12   6   9     1421.60     1264.02    283.08 o 
 -14   7   9     4870.69     3448.43    893.32 o 
 -13   7   9     1226.36     1289.79    261.18 o 
 -12   7   9    14725.41    15555.86    712.84 o 
 -11   7   9       61.31      279.11    186.84 o 
 -10   7   9    24814.82    26255.85   1290.93 o 
  -9   7   9      844.74     1504.61    343.85 o
[truncated: 80,652 more chars]
